# Supplementary material for: AlexandrusPS: A User-Friendly Pipeline for the Automated Detection of Orthologous Gene Clusters and Subsequent Positive Selection Analysis
Source: Genome Biol Evol. 2023 Oct 13;15(10):evad187. doi: 10.1093/gbe/evad187 (PMC10612477; doi:10.1093/gbe/evad187)
Supplement: evad187_Supplementary_Data [file evad187_supplementary_data.zip]

Archive with 91 entries (76 files):
- Supplementary_Data_3/
- Supplementary_Data_3/Supplementary_Data_3/
- Supplementary_Data_3/Supplementary_Data_3/codeml_2_.M0.ctl
- Supplementary_Data_3/Supplementary_Data_3/codeml_2_.sm.ctl
- Supplementary_Data_3/Supplementary_Data_3/codeml_2_.sm8.ctl
- Supplementary_Table_1.pdf
- Supplementary_Data_1/
- Supplementary_Data_1/Supplementary_Data_1/
- Supplementary_Data_1/Supplementary_Data_1/Callithrix_jacchus.cds.fasta
- Supplementary_Data_1/Supplementary_Data_1/Callithrix_jacchus.pep.fasta
- Supplementary_Data_1/Supplementary_Data_1/Chlorocebus_sabaeus.cds.fasta
- Supplementary_Data_1/Supplementary_Data_1/Chlorocebus_sabaeus.pep.fasta
- Supplementary_Data_1/Supplementary_Data_1/Gorilla_gorilla_gorilla.cds.fasta
- Supplementary_Data_1/Supplementary_Data_1/Gorilla_gorilla_gorilla.pep.fasta
- Supplementary_Data_1/Supplementary_Data_1/Homo_sapiens.cds.fasta
- Supplementary_Data_1/Supplementary_Data_1/Homo_sapiens.pep.fasta
- Supplementary_Data_1/Supplementary_Data_1/Macaca_mulatta.cds.fasta
- Supplementary_Data_1/Supplementary_Data_1/Macaca_mulatta.pep.fasta
- Supplementary_Data_1/Supplementary_Data_1/Nomascus_leucogenys.cds.fasta
- Supplementary_Data_1/Supplementary_Data_1/Nomascus_leucogenys.pep.fasta
- Supplementary_Data_1/Supplementary_Data_1/Pan_troglodytes.cds.fasta
- Supplementary_Data_1/Supplementary_Data_1/Pan_troglodytes.pep.fasta
- Supplementary_Data_1/Supplementary_Data_1/Papio_anubis.cds.fasta
- Supplementary_Data_1/Supplementary_Data_1/Papio_anubis.pep.fasta
- Supplementary_Data_1/Supplementary_Data_1/Pongo_abelii.cds.fasta
- Supplementary_Data_1/Supplementary_Data_1/Pongo_abelii.pep.fasta
- Supplementary_Data_2/
- Supplementary_Data_2/Supplementary_Data_2/
- Supplementary_Data_2/Supplementary_Data_2/output/
- Supplementary_Data_2/Supplementary_Data_2/output/Failed_files/
- Supplementary_Data_2/Supplementary_Data_2/output/Final_table_positive_selection/
- Supplementary_Data_2/Supplementary_Data_2/output/Final_table_positive_selection/Branch_model.txt
- Supplementary_Data_2/Supplementary_Data_2/output/Final_table_positive_selection/Branch_models_BranchSite_models_Table.txt
- Supplementary_Data_2/Supplementary_Data_2/output/Final_table_positive_selection/Branch_site_model.txt
- Supplementary_Data_2/Supplementary_Data_2/output/Final_table_positive_selection/GenesUnderPositiveSelection.txt
- Supplementary_Data_2/Supplementary_Data_2/output/Final_table_positive_selection/List_GUPS.txt
- Supplementary_Data_2/Supplementary_Data_2/output/Final_table_positive_selection/PositiveSelectionTable.txt
- Supplementary_Data_2/Supplementary_Data_2/output/Orthology_Prediction/
- Supplementary_Data_2/Supplementary_Data_2/output/Orthology_Prediction/Caljac.cur.pep.fasta.diamond.dmnd
- Supplementary_Data_2/Supplementary_Data_2/output/Orthology_Prediction/Chlsab.cur.pep.fasta.diamond.dmnd
- Supplementary_Data_2/Supplementary_Data_2/output/Orthology_Prediction/Gorgor.cur.pep.fasta.diamond.dmnd
- Supplementary_Data_2/Supplementary_Data_2/output/Orthology_Prediction/Homsap.cur.pep.fasta.diamond.dmnd
- Supplementary_Data_2/Supplementary_Data_2/output/Orthology_Prediction/Macmul.cur.pep.fasta.diamond.dmnd
- Supplementary_Data_2/Supplementary_Data_2/output/Orthology_Prediction/Nomleu.cur.pep.fasta.diamond.dmnd
- Supplementary_Data_2/Supplementary_Data_2/output/Orthology_Prediction/Pantro.cur.pep.fasta.diamond.dmnd
- Supplementary_Data_2/Supplementary_Data_2/output/Orthology_Prediction/Papanu.cur.pep.fasta.diamond.dmnd
- Supplementary_Data_2/Supplementary_Data_2/output/Orthology_Prediction/Ponabe.cur.pep.fasta.diamond.dmnd
- Supplementary_Data_2/Supplementary_Data_2/output/Orthology_Prediction/ProteinOrthoTable.blast-graph
- Supplementary_Data_2/Supplementary_Data_2/output/Orthology_Prediction/ProteinOrthoTable.info
- Supplementary_Data_2/Supplementary_Data_2/output/Orthology_Prediction/ProteinOrthoTable.proteinortho-graph
- Supplementary_Data_2/Supplementary_Data_2/output/Orthology_Prediction/ProteinOrthoTable.proteinortho-graph.summary
- Supplementary_Data_2/Supplementary_Data_2/output/Orthology_Prediction/ProteinOrthoTable.proteinortho.fill
- Supplementary_Data_2/Supplementary_Data_2/output/Orthology_Prediction/ProteinOrthoTable.proteinortho.fill.list
- Supplementary_Data_2/Supplementary_Data_2/output/Orthology_Prediction/ProteinOrthoTable.proteinortho.html
- Supplementary_Data_2/Supplementary_Data_2/output/Orthology_Prediction/ProteinOrthoTable.proteinortho.tsv
- Supplementary_Data_2/Supplementary_Data_2/output/Orthology_Prediction/ProteinOrthoTable_executable.sh
- Supplementary_Data_2/Supplementary_Data_2/output/Results/
- Supplementary_Data_2/Supplementary_Data_2/output/Results/_2_/
- Supplementary_Data_2/Supplementary_Data_2/output/Results/_2_/Orthology_Groups/
- Supplementary_Data_2/Supplementary_Data_2/output/Results/_2_/Orthology_Groups/_2_/
- Supplementary_Data_2/Supplementary_Data_2/output/Results/_2_/Orthology_Groups/_2_/2NG.dN
- Supplementary_Data_2/Supplementary_Data_2/output/Results/_2_/Orthology_Groups/_2_/2NG.dS
- Supplementary_Data_2/Supplementary_Data_2/output/Results/_2_/Orthology_Groups/_2_/2NG.t
- Supplementary_Data_2/Supplementary_Data_2/output/Results/_2_/Orthology_Groups/_2_/codeml_2_.M0.ctl
- Supplementary_Data_2/Supplementary_Data_2/output/Results/_2_/Orthology_Groups/_2_/codeml_2_.sm.ctl
- Supplementary_Data_2/Supplementary_Data_2/output/Results/_2_/Orthology_Groups/_2_/codeml_2_.sm8.ctl
- Supplementary_Data_2/Supplementary_Data_2/output/Results/_2_/Orthology_Groups/_2_/lnf
- Supplementary_Data_2/Supplementary_Data_2/output/Results/_2_/Orthology_Groups/_2_/rst
- Supplementary_Data_2/Supplementary_Data_2/output/Results/_2_/Orthology_Groups/_2_/rst1
- Supplementary_Data_2/Supplementary_Data_2/output/Results/_2_/Orthology_Groups/_2_/rub
- Supplementary_Data_2/Supplementary_Data_2/output/Results/_2_/Orthology_Groups/_2_/_2_.codonalign.fasta
- Supplementary_Data_2/Supplementary_Data_2/output/Results/_2_/Orthology_Groups/_2_/_2_.list
- Supplementary_Data_2/Supplementary_Data_2/output/Results/_2_/Orthology_Groups/_2_/_2_.list.cds.fasta
- Supplementary_Data_2/Supplementary_Data_2/output/Results/_2_/Orthology_Groups/_2_/_2_.list.cds.fasta.dict.fa
- Supplementary_Data_2/Supplementary_Data_2/output/Results/_2_/Orthology_Groups/_2_/_2_.list.pep.fasta
- Supplementary_Data_2/Supplementary_Data_2/output/Results/_2_/Orthology_Groups/_2_/_2_.list.pep.fasta.dict
- Supplementary_Data_2/Supplementary_Data_2/output/Results/_2_/Orthology_Groups/_2_/_2_.list.pep.fasta.dict.fa
- Supplementary_Data_2/Supplementary_Data_2/output/Results/_2_/Orthology_Groups/_2_/_2_.list.pep.fasta.dict.fa.best.fas
- Supplementary_Data_2/Supplementary_Data_2/output/Results/_2_/Orthology_Groups/_2_/_2_.list.pep.fasta.dict.fa.best.nex
- Supplementary_Data_2/Supplementary_Data_2/output/Results/_2_/Orthology_Groups/_2_/_2_.list.pep.fasta.dict.fa.best.nex.cl.head.dnd
- Supplementary_Data_2/Supplementary_Data_2/output/Results/_2_/Orthology_Groups/_2_/_2_.list.pep.fasta.dict.fa.best.nex.cl.head.dnd.GenTree.nex
- Supplementary_Data_2/Supplementary_Data_2/output/Results/_2_/Orthology_Groups/_2_/_2_.list.pep.fasta.dict.fa.best.nex.cl.head.nex
- Supplementary_Data_2/Supplementary_Data_2/output/Results/_2_/Orthology_Groups/_2_/_2_.list.pep.fasta.dict.fa.best.nex.cl.nex
- Supplementary_Data_2/Supplementary_Data_2/output/Results/_2_/Orthology_Groups/_2_/_2_.list.pep.fasta.dict.fa.best.nex.dict
- Supplementary_Data_2/Supplementary_Data_2/output/Results/_2_/Orthology_Groups/_2_/_2_.M0.mlc
- Supplementary_Data_2/Supplementary_Data_2/output/Results/_2_/Orthology_Groups/_2_/_2_.sm.mlc
- Supplementary_Data_2/Supplementary_Data_2/output/Results/_2_/Orthology_Groups/_2_/_2_.sm8.mlc
- Supplementary_Data_2/Supplementary_Data_2/output/Results/_2_.tar.gz
- Supplementary_Data_2/Supplementary_Data_2/output/Results_Branch/
- Supplementary_Data_2/Supplementary_Data_2/output/Results_Branch/_1_bs.tar.gz
- Supplementary_Data_2/Supplementary_Data_2/output/Results_Branch/_3_bs.tar.gz
