# Supplementary material for: AlexandrusPS: A User-Friendly Pipeline for the Automated Detection of Orthologous Gene Clusters and Subsequent Positive Selection Analysis
Source: Genome Biol Evol. 2023 Oct 13;15(10):evad187. doi: 10.1093/gbe/evad187 (PMC10612477; doi:10.1093/gbe/evad187)
Supplement: evad187_Supplementary_Data [file evad187_supplementary_data.zip › Supplementary_Data_3/Supplementary_Data_3/codeml_2_.sm8.ctl]

	seqfile = _2_.codonalign.fasta
	treefile = _2_.list.pep.fasta.dict.fa.best.nex.cl.head.dnd.GenTree.nex
	outfile = _2_.sm8.mlc
	noisy = 9
	verbose = 0
	runmode = 0
	seqtype = 1
	CodonFreq = 2
*	ndata = 1
	clock = 0
	aaDist = 0
	aaRatefile = dat/jones.dat
	model = 0
	NSsites = 8
	icode = 0
	Mgene = 0
	fix_kappa = 0
	kappa = 4
	fix_omega = 0
	omega = .4
	fix_alpha = 1
	alpha = 0.
	Malpha = 0
	ncatG = 8
	getSE = 0
	RateAncestor = 1
	Small_Diff = .5e-6
	cleandata = 1
*	fix_blength = -1
	method = 0
