# Supplementary material for: AlexandrusPS: A User-Friendly Pipeline for the Automated Detection of Orthologous Gene Clusters and Subsequent Positive Selection Analysis
Source: Genome Biol Evol. 2023 Oct 13;15(10):evad187. doi: 10.1093/gbe/evad187 (PMC10612477; doi:10.1093/gbe/evad187)
Supplement: evad187_Supplementary_Data [file evad187_supplementary_data.zip › Supplementary_Data_1/Supplementary_Data_1/Callithrix_jacchus.cds.fasta]

>_Callithrix_jacchus_ENSG00000006116_CACNG3_95_2_
ATGAGGATGTGTGACAGAGGTATCCAGATGTTGATCACCACTGTGGGAGCCTTTGCAGCTTTTAGTTTAATGACCATTGCAGTGGGCACGGACTACTGGTTATATTCCAGAGGTGTGTGCAGGACTAAATCTACAAGTGATAATGAAACCAGCAGGAAGAATGAAGAAGTAATGACCCATTCGGGGCTGTGGAGGACCTGCTGCCTAGAAGGGGCTTTCCGAGGCGTGTGCAAGAAAATCGATCACTTCCCTGAAGATGCTGACTACGAACAGGATACAGCTGAGTATCTCCTGCGAGCTGTGAGGGCCTCCAGTGTCTTCCCCATCCTCAGTGTCACGCTGCTGTTCTTCGGTGGGCTCTGTGTGGCAGCCAGTGAGTTTCACCGCAGCAGACACAATGTCATTCTCAGCGCGGGCATCTTTTTTGTCTCTGCAGGGTTAAGCAACATCATTGGCATCATAGTTTATATATCAGCCAATGCCGGAGACCCCGGGCAACGTGACTCCAAAAAAAGTTACTCCTATGGTTGGTCCTTTTATTTCGGAGCCTTCTCTTTCATCATCGCAGAAATTGTAGGAGTGGTTGCCGTGCACATCTATATTGAAAAACATCAGCAGTTACGAGCCAAATCCCACTCGGAGTTCCTGAAGAAATCTACTTTTGCCCGCCTCCCACCCTACAGGTATCGATTCCGGAGGCGGTCAAGTTCTCGCTCCACCGAACCCAGATCCCGAGACCTGTCCCCAATCAGCAAAGGCTTCCACACCATCCCTTCCACTGACATCTCGATGTTCACTCTCTCCCGGGACCCCTCAAAGATCACCATGGGGACCCTCCTCAACTCTGACCGGGACCACGCTTTTCTACAGTTCCACAATTCCACACCCAAAGAGTTCAAAGAGTCACTGCATAATAATCCGGCCAACAGGCGCACCACGCCCGTC
>_Callithrix_jacchus_ENSG00000105374_NKG7_2168_5_
ATGGAGCCCTTCCGGTCCCTAGCCCTGCTTACGGGCTCCCTGGGCCTGATTTTCTGCCTGATTGCTTTGAGCACCGACTTCTGGTTTGTGGCTGAGGGTCCCACCTTCTCAGCTCACTCGGGCCTCTGGCCAAATGAGCATGGGGACCCCGTATCAGGCTACATCCACGTGACGCAGAGCTTCAGCATCCTGGCTGCCCTGTGGGCCCTGGTGTCTGTGAGCTTCCTGGTCCTGTCCTGCATCCCCTCATTGTCTGCTCCTGGCCGAGTCCCCCTTATCTCAACCATCACAGCCTTTGCTGCAGCCCTCTCCATGCTGGTGGCCATGGCGGTGTATACCAGCGAGCGGTGGGATCAGCCTCGAAACCCCCAGGTCCAGACCTTCTTCTCCTGGTCCTTCTACCTGGGCTGGGTCTCAGCTATCTTCTTGCTCTGCACAGGTTCCCTGAGTCTAAGTGCTCACTGTGGCAGCCCCAGGCCTGGCTATGAAACCTTG
>_Callithrix_jacchus_ENSG00000198088_NUP62CL_10574_4_
ATGCAGTTTACCTCAGCATCAAATGTTTTGACCTCCACTGCTGGTGTTGGGCTCTCATTTACAACTTCAACGACTGCCACCACCACAGTCACCACCACCACTATTACCACAGTCACCAGTGGCTTTACTGTGAACCAACAACTGTCATCAGGAGGGTTTGAAAACCGTGTACCTTATATTTCAACTGTTAGTGTAGTACCAACTTCTGTGATGACATATGGTCAACTGGAGGGTCTTGTAAATGAGTGGAACCTTGAACTGGAAGATCAAGAGAAGTGCTTTCTTCTCCAGGCCACTCAGGTCAATGCTTGGGACTGTACATTGATTGAAAATGGTGAGATGATTAGTATTTTACATGGAGAAGTGAACAAAGGGAAACTGGATCAGAAAAGGTTGGAACAAGAATTGGACTTTATCCTGTCACAGCAGCAGGAACTAGAATTTCTGTTGACTTATTTAAAGGAGTCTATGAGTGACCAGAGTGGACTTCATTATCTGCAGCATGCAGATGAGGAGCGTGTGGAGnnnnnnnnnnnnnnnnnnnnnnnnnnnnnnnnnnnnnnnnnnnnnnnnnnnnnnnnnnnnnnnnnnnnnnnnnnnnnnnnnnnnnnnnnnnnnnnnnnnnnnnnnnnnnnnnnnnnnnnnnnnnnnnnnnnnnnnnnnnnnnnnnnnnnnnnnnnnnnnnnnnnnnnnnnnnnnnnnnnnnnn
