# Supplementary material for: AlexandrusPS: A User-Friendly Pipeline for the Automated Detection of Orthologous Gene Clusters and Subsequent Positive Selection Analysis
Source: Genome Biol Evol. 2023 Oct 13;15(10):evad187. doi: 10.1093/gbe/evad187 (PMC10612477; doi:10.1093/gbe/evad187)
Supplement: evad187_Supplementary_Data [file evad187_supplementary_data.zip › Supplementary_Data_2/Supplementary_Data_2/output/Final_table_positive_selection/Branch_model.txt]

ID SP M0_lnL M0_np bsM0_lnL bsM0_np bsM0H0_lnL bsM0H0_np bsM0H1_lnL bsM0H1_np M0_bM0_DoF M0_bM0_LRT bsM0H1_bsM0H0_DoF bsM0H1_bsM0H0_LRT M0_bM0_sig bsM0H1_bsM0H0_sig M0_bM0_sig.adj
Macmul_3_ Caljac,Chlsab,Gorgor,Homsap,Macmul,Nomleu,Pantro,Papanu,Ponabe -1099.48408 18 -1095.017001 19 -1094.863569 20 -1094.863569 21 1 8.93415800000002 1 0 0.00279886461988168 1 0.00279886461988168
Gorgor_3_ Caljac,Chlsab,Gorgor,Homsap,Macmul,Nomleu,Pantro,Papanu,Ponabe -1099.48408 18 -1094.535363 19 -1095.020357 20 -1095.020357 21 1 9.89743399999998 1 0 0.00165509392525936 1 0.00229166851189757
Nomleu_3_ Caljac,Chlsab,Gorgor,Homsap,Macmul,Nomleu,Pantro,Papanu,Ponabe -1099.48408 18 -1093.524685 19 -1094.863569 20 -1094.863569 21 1 11.9187899999997 1 0 0.000555705638711088 1 0.000909336499709053
Caljac_3_ Caljac,Chlsab,Gorgor,Homsap,Macmul,Nomleu,Pantro,Papanu,Ponabe -1099.48408 18 -1093.504641 19 -1094.508368 20 -1093.293886 21 1 11.9588779999999 1 2.42896400000018 0.000543876114528097 0.119111595366294 0.000909336499709053
Papanu_3_ Caljac,Chlsab,Gorgor,Homsap,Macmul,Nomleu,Pantro,Papanu,Ponabe -1099.48408 18 -1094.798176 19 -1095.020357 20 -1095.020357 21 1 9.37180799999987 1 0 0.00220348073812943 1 0.00248758077680396
Ponabe_3_ Caljac,Chlsab,Gorgor,Homsap,Macmul,Nomleu,Pantro,Papanu,Ponabe -1099.48408 18 -1094.997822 19 -1095.020357 20 -1094.863569 21 1 8.97251599999981 1 0.313576000000012 0.00274070929045767 0.575494054313489 0.00279886461988168
Homsap_3_ Caljac,Chlsab,Gorgor,Homsap,Macmul,Nomleu,Pantro,Papanu,Ponabe -1099.48408 18 -1093.727032 19 -1094.863569 20 -1094.863569 21 1 11.5140959999999 1 0 0.000690704132164679 1 0.00103605619824702
Pantro_3_ Caljac,Chlsab,Gorgor,Homsap,Macmul,Nomleu,Pantro,Papanu,Ponabe -1099.48408 18 -1094.797606 19 -1095.020357 20 -1095.020357 21 1 9.37294799999972 1 0 0.00220211079038197 1 0.00248758077680396
Chlsab_3_ Caljac,Chlsab,Gorgor,Homsap,Macmul,Nomleu,Pantro,Papanu,Ponabe -1099.48408 18 -1094.801374 19 -1095.020357 20 -1095.020357 21 1 9.36541200000011 1 0 0.00221118291271463 1 0.00248758077680396
Chlsab_1_ Caljac,Chlsab,Gorgor,Homsap,Macmul,Nomleu,Pantro,Papanu,Ponabe -1301.065189 18 -1162.183133 19 -1150.736278 20 -1150.736278 21 1 277.764112 1 0 2.30590669720153e-62 1 1.30371639843453e-61
Homsap_1_ Caljac,Chlsab,Gorgor,Homsap,Macmul,Nomleu,Pantro,Papanu,Ponabe -1301.065189 18 -1162.234064 19 -1150.335151 20 -1149.596999 21 1 277.66225 1 1.4763039999998 2.42683285843647e-62 0.224353692334908 1.30371639843453e-61
Ponabe_1_ Caljac,Chlsab,Gorgor,Homsap,Macmul,Nomleu,Pantro,Papanu,Ponabe -1301.065189 18 -1163.035731 19 -1150.736278 20 -1150.736278 21 1 276.058916 1 0 5.42560317554042e-62 1 1.8408249981798e-61
Caljac_1_ Caljac,Chlsab,Gorgor,Homsap,Macmul,Nomleu,Pantro,Papanu,Ponabe -1301.065189 18 -1163.557024 19 -1150.736278 20 -1150.136941 21 1 275.01633 1 1.19867400000021 9.15500296810007e-62 0.27358686410821 1.8408249981798e-61
Macmul_1_ Caljac,Chlsab,Gorgor,Homsap,Macmul,Nomleu,Pantro,Papanu,Ponabe -1301.065189 18 -1161.800309 19 -1149.235729 20 -1148.085421 21 1 278.52976 1 2.30061599999999 1.57032616337609e-62 0.129322701802673 1.30371639843453e-61
Nomleu_1_ Caljac,Chlsab,Gorgor,Homsap,Macmul,Nomleu,Pantro,Papanu,Ponabe -1301.065189 18 -1163.557479 19 -1150.736278 20 -1150.736278 21 1 275.01542 1 0 9.15918448740355e-62 1 1.8408249981798e-61
Papanu_1_ Caljac,Chlsab,Gorgor,Homsap,Macmul,Nomleu,Pantro,Papanu,Ponabe -1301.065189 18 -1163.562356 19 -1150.568237 20 -1150.567799 21 1 275.005666 1 0.000876000000062049 9.204124990899e-62 0.976388220912683 1.8408249981798e-61
Pantro_1_ Caljac,Chlsab,Gorgor,Homsap,Macmul,Nomleu,Pantro,Papanu,Ponabe -1301.065189 18 -1163.507395 19 -1150.736278 20 -1150.736278 21 1 275.115588 1 0 8.71017920396796e-62 1 1.8408249981798e-61
Gorgor_1_ Caljac,Chlsab,Gorgor,Homsap,Macmul,Nomleu,Pantro,Papanu,Ponabe -1301.065189 18 -1162.410572 19 -1150.736278 20 -1150.736278 21 1 277.309234 1 0 2.89714755207674e-62 1 1.30371639843453e-61
