# Supplementary material for: AlexandrusPS: A User-Friendly Pipeline for the Automated Detection of Orthologous Gene Clusters and Subsequent Positive Selection Analysis
Source: Genome Biol Evol. 2023 Oct 13;15(10):evad187. doi: 10.1093/gbe/evad187 (PMC10612477; doi:10.1093/gbe/evad187)
Supplement: evad187_Supplementary_Data [file evad187_supplementary_data.zip › Supplementary_Data_2/Supplementary_Data_2/output/Final_table_positive_selection/Branch_models_BranchSite_models_Table.txt]

Macmul_3_	Caljac,Chlsab,Gorgor,Homsap,Macmul,Nomleu,Pantro,Papanu,Ponabe	-1099.484080	18	-1095.017001	19	-1094.863569	20	-1094.863569	21
Gorgor_3_	Caljac,Chlsab,Gorgor,Homsap,Macmul,Nomleu,Pantro,Papanu,Ponabe	-1099.484080	18	-1094.535363	19	-1095.020357	20	-1095.020357	21
Nomleu_3_	Caljac,Chlsab,Gorgor,Homsap,Macmul,Nomleu,Pantro,Papanu,Ponabe	-1099.484080	18	-1093.524685	19	-1094.863569	20	-1094.863569	21
Caljac_3_	Caljac,Chlsab,Gorgor,Homsap,Macmul,Nomleu,Pantro,Papanu,Ponabe	-1099.484080	18	-1093.504641	19	-1094.508368	20	-1093.293886	21
Papanu_3_	Caljac,Chlsab,Gorgor,Homsap,Macmul,Nomleu,Pantro,Papanu,Ponabe	-1099.484080	18	-1094.798176	19	-1095.020357	20	-1095.020357	21
Ponabe_3_	Caljac,Chlsab,Gorgor,Homsap,Macmul,Nomleu,Pantro,Papanu,Ponabe	-1099.484080	18	-1094.997822	19	-1095.020357	20	-1094.863569	21
Homsap_3_	Caljac,Chlsab,Gorgor,Homsap,Macmul,Nomleu,Pantro,Papanu,Ponabe	-1099.484080	18	-1093.727032	19	-1094.863569	20	-1094.863569	21
Pantro_3_	Caljac,Chlsab,Gorgor,Homsap,Macmul,Nomleu,Pantro,Papanu,Ponabe	-1099.484080	18	-1094.797606	19	-1095.020357	20	-1095.020357	21
Chlsab_3_	Caljac,Chlsab,Gorgor,Homsap,Macmul,Nomleu,Pantro,Papanu,Ponabe	-1099.484080	18	-1094.801374	19	-1095.020357	20	-1095.020357	21
Chlsab_1_	Caljac,Chlsab,Gorgor,Homsap,Macmul,Nomleu,Pantro,Papanu,Ponabe	-1301.065189	18	-1162.183133	19	-1150.736278	20	-1150.736278	21
Homsap_1_	Caljac,Chlsab,Gorgor,Homsap,Macmul,Nomleu,Pantro,Papanu,Ponabe	-1301.065189	18	-1162.234064	19	-1150.335151	20	-1149.596999	21
Ponabe_1_	Caljac,Chlsab,Gorgor,Homsap,Macmul,Nomleu,Pantro,Papanu,Ponabe	-1301.065189	18	-1163.035731	19	-1150.736278	20	-1150.736278	21
Caljac_1_	Caljac,Chlsab,Gorgor,Homsap,Macmul,Nomleu,Pantro,Papanu,Ponabe	-1301.065189	18	-1163.557024	19	-1150.736278	20	-1150.136941	21
Macmul_1_	Caljac,Chlsab,Gorgor,Homsap,Macmul,Nomleu,Pantro,Papanu,Ponabe	-1301.065189	18	-1161.800309	19	-1149.235729	20	-1148.085421	21
Nomleu_1_	Caljac,Chlsab,Gorgor,Homsap,Macmul,Nomleu,Pantro,Papanu,Ponabe	-1301.065189	18	-1163.557479	19	-1150.736278	20	-1150.736278	21
Papanu_1_	Caljac,Chlsab,Gorgor,Homsap,Macmul,Nomleu,Pantro,Papanu,Ponabe	-1301.065189	18	-1163.562356	19	-1150.568237	20	-1150.567799	21
Pantro_1_	Caljac,Chlsab,Gorgor,Homsap,Macmul,Nomleu,Pantro,Papanu,Ponabe	-1301.065189	18	-1163.507395	19	-1150.736278	20	-1150.736278	21
Gorgor_1_	Caljac,Chlsab,Gorgor,Homsap,Macmul,Nomleu,Pantro,Papanu,Ponabe	-1301.065189	18	-1162.410572	19	-1150.736278	20	-1150.736278	21
