# Supplementary material for: AlexandrusPS: A User-Friendly Pipeline for the Automated Detection of Orthologous Gene Clusters and Subsequent Positive Selection Analysis
Source: Genome Biol Evol. 2023 Oct 13;15(10):evad187. doi: 10.1093/gbe/evad187 (PMC10612477; doi:10.1093/gbe/evad187)
Supplement: evad187_Supplementary_Data [file evad187_supplementary_data.zip › Supplementary_Data_2/Supplementary_Data_2/output/Final_table_positive_selection/Branch_site_model.txt]

ID SP M0_lnL M0_np bsM0_lnL bsM0_np bsM0H0_lnL bsM0H0_np bsM0H1_lnL bsM0H1_np M0_bM0_DoF M0_bM0_LRT bsM0H1_bsM0H0_DoF bsM0H1_bsM0H0_LRT M0_bM0_sig bsM0H1_bsM0H0_sig bsM0H1_bsM0H0_sig.adj
