# Supplementary material for: AlexandrusPS: A User-Friendly Pipeline for the Automated Detection of Orthologous Gene Clusters and Subsequent Positive Selection Analysis
Source: Genome Biol Evol. 2023 Oct 13;15(10):evad187. doi: 10.1093/gbe/evad187 (PMC10612477; doi:10.1093/gbe/evad187)
Supplement: evad187_Supplementary_Data [file evad187_supplementary_data.zip › Supplementary_Data_2/Supplementary_Data_2/output/Final_table_positive_selection/GenesUnderPositiveSelection.txt]

ID Species M0_lnL M0_np M0_w M1_lnL M1_np M1_p0 M1_p1 M1_w0 M1_w1 M2_lnL M2_np M3_lnL M3_np M7_lnL M7_np M7_p M7_q M8_lnL M8_np M8_p0 M8_p M8_q M8_p1 M8_w M0_PSS M1_PSS M2_PSS M3_PSS M7_PSS M8_PSS M0_M3_DoF M0_M3_LRT M1_M2_DoF M1_M2_LRT M7_M8_DoF M7_M8_LRT M0_M3_sig M1_M2_sig M7_M8_sig M7_M8_sig.adj
1 Caljac,Chlsab,Gorgor,Homsap,Macmul,Nomleu,Pantro,Papanu,Ponabe -1301.065189 18 0.57859 -1289.015502 19 0.58412 0.41588 0.0638 1 -1280.717503 21 -1280.653841 22 -1289.283543 19 0.00605 0.0051 -1143.150428 21 0.89008 0.5288 1.01192 0.10992 5.08838 NA NA 11T,17I,36F*,52S,64L**,86A**,87P,106L,121R*,152S,157S,159R,36F,64L*,86A* 11T,17I,36F*,52S,64L**,86A**,87P,106L*,121R**,152S,157S,159R NA 11T,17I,36F*,45N,52S,64L**,86A**,87P,106L,121R*,131S,136S,138R,36F,64L*,86A* 4 40.8226959999997 2 16.5959979999998 2 292.26623 2.92488102839958e-08 0.000249014607141854 3.42921355838532e-64 5.14382033757798e-64
3 Caljac,Chlsab,Gorgor,Homsap,Macmul,Nomleu,Pantro,Papanu,Ponabe -1099.48408 18 1.02832 -1099.489092 19 0.47458 0.52542 1 1 -1098.904652 21 -1098.904652 22 -1099.489099 19 0.44637 0.005 -1094.43976 21 0.39187 20.70985 99 0.60813 1.61269 NA NA 220Q,222T,223S,224A**,225S,227V*,228L,229T,230S,233G,234V,235G,236L,237S,271T,273S,276A,277T,278T,280V,281T,282T,283T,285I,286T,287T,288V,289T,291G,295N,296Q,298Q,299L,300S,301S,302G,303G,305E,306N,307R,308V,309P,310Y,311I,312S,316V*,324V,325P,327S,330T,331Y,333Q,334L,337L,338V,341W,342N,343L,345L,346E,348Q,351C,353L,354L,355Q,356A,357T,358Q,359V,362W,363D,364C**,365T,366L,370G,374S,376L,378G,379E,381N,382K,383G*,384K,385L,387Q,388K,389R,390L,391E,392Q,393E,394L,397I,398L,399S,400Q,401Q,402Q,403E,404L,405E,407L,408L,410Y,411L,412K*,414S,415M,416S,417D,418Q,420G,421L,423Y,424L,425Q,426H,427A,431R,432V,433E,224A 220Q,222T,223S,224A**,225S,227V*,228L,229T,230S,233G,234V,235G,236L,237S,271T,273S,276A,277T,278T,280V,281T,282T,283T,285I,286T,287T,288V,289T,291G,295N,296Q,298Q,299L,300S,301S,302G,303G,305E,306N,307R,308V,309P,310Y,311I,312S,316V*,324V,325P,327S,330T,331Y,333Q,334L,337L,338V,341W,342N,343L,345L,346E,348Q,351C,353L,354L,355Q,356A,357T,358Q,359V,362W,363D,364C**,365T,366L,370G,374S,376L,378G,379E,381N,382K,383G*,384K,385L,387Q,388K,389R,390L,391E,392Q,393E,394L,397I,398L,399S,400Q,401Q,402Q,403E,404L,405E,407L,408L,410Y,411L,412K*,414S,415M,416S,417D,418Q,420G,421L,423Y,424L,425Q,426H,427A,431R,432V,433E NA 2Q,4T,5S,6A**,7S,9V*,10L,11T,12S,15G,16V,17G,18L,19S,21T,23S,26A,27T,28T,30V,31T,32T,33T,35I,36T,37T,38V,39T,41G,45N,46Q,47Q,48L,49S,50S,51G,52G,54E,55N,56R,57V,58P,59Y,60I,61S,65V*,66V,67P,69S,72T,73Y,75Q,76L,79L,80V,83W,84N,85L,87L,88E,90Q,93C,95L,96L,97Q,98A,99T,100Q,101V,104W,105D,106C*,107T,108L,112G,116S,118L,120G,121E,123N,124K,125G*,126K,127L,129Q,130K,131R,132L,133E,134Q,135E,136L,139I,140L,141S,142Q,143Q,144Q,145E,146L,147E,149L,150L,152Y,153L,154K*,156S,157M,158S,159D,160Q,162G,163L,165Y,166L,167Q,168H,169A,173R,174V,175E,6A,9V,65V,106C,125G,154K 4 1.15885600000001 2 1.16888000000017 2 10.0986779999998 0.884825132560764 0.557417928465248 0.00641357141615963 0.00641357141615963
