# Supplementary material for: AlexandrusPS: A User-Friendly Pipeline for the Automated Detection of Orthologous Gene Clusters and Subsequent Positive Selection Analysis
Source: Genome Biol Evol. 2023 Oct 13;15(10):evad187. doi: 10.1093/gbe/evad187 (PMC10612477; doi:10.1093/gbe/evad187)
Supplement: evad187_Supplementary_Data [file evad187_supplementary_data.zip › Supplementary_Data_2/Supplementary_Data_2/output/Final_table_positive_selection/PositiveSelectionTable.txt]

1	Caljac,Chlsab,Gorgor,Homsap,Macmul,Nomleu,Pantro,Papanu,Ponabe	-1301.065189	18	0.57859	-1289.015502	19	0.58412	0.41588	0.06380	1.00000	-1280.717503	21	-1280.653841	22	-1289.283543	19	0.00605	0.00510	-1143.150428	21	0.89008	0.52880	1.01192	0.10992	5.08838	NA	NA	11T,17I,36F*,52S,64L**,86A**,87P,106L,121R*,152S,157S,159R,36F,64L*,86A*	11T,17I,36F*,52S,64L**,86A**,87P,106L*,121R**,152S,157S,159R	NA	11T,17I,36F*,45N,52S,64L**,86A**,87P,106L,121R*,131S,136S,138R,36F,64L*,86A*
3	Caljac,Chlsab,Gorgor,Homsap,Macmul,Nomleu,Pantro,Papanu,Ponabe	-1099.484080	18	1.02832	-1099.489092	19	0.47458	0.52542	1.00000	1.00000	-1098.904652	21	-1098.904652	22	-1099.489099	19	0.44637	0.00500	-1094.439760	21	0.39187	20.70985	99.00000	0.60813	1.61269	NA	NA	220Q,222T,223S,224A**,225S,227V*,228L,229T,230S,233G,234V,235G,236L,237S,271T,273S,276A,277T,278T,280V,281T,282T,283T,285I,286T,287T,288V,289T,291G,295N,296Q,298Q,299L,300S,301S,302G,303G,305E,306N,307R,308V,309P,310Y,311I,312S,316V*,324V,325P,327S,330T,331Y,333Q,334L,337L,338V,341W,342N,343L,345L,346E,348Q,351C,353L,354L,355Q,356A,357T,358Q,359V,362W,363D,364C**,365T,366L,370G,374S,376L,378G,379…	220Q,222T,223S,224A**,225S,227V*,228L,229T,230S,233G,234V,235G,236L,237S,271T,273S,276A,277T,278T,280V,281T,282T,283T,285I,286T,287T,288V,289T,291G,295N,296Q,298Q,299L,300S,301S,302G,303G,305E,306N,307R,308V,309P,310Y,311I,312S,316V*,324V,325P,327S,330T,331Y,333Q,334L,337L,338V,341W,342N,343L,345L,346E,348Q,351C,353L,354L,355Q,356A,357T,358Q,359V,362W,363D,364C**,365T,366L,370G,374S,376L,378G,379…	NA	2Q,4T,5S,6A**,7S,9V*,10L,11T,12S,15G,16V,17G,18L,19S,21T,23S,26A,27T,28T,30V,31T,32T,33T,35I,36T,37T,38V,39T,41G,45N,46Q,47Q,48L,49S,50S,51G,52G,54E,55N,56R,57V,58P,59Y,60I,61S,65V*,66V,67P,69S,72T,73Y,75Q,76L,79L,80V,83W,84N,85L,87L,88E,90Q,93C,95L,96L,97Q,98A,99T,100Q,101V,104W,105D,106C*,107T,108L,112G,116S,118L,120G,121E,123N,124K,125G*,126K,127L,129Q,130K,131R,132L,133E,134Q,135E,136L,139I,1…
2	Caljac,Chlsab,Gorgor,Homsap,Macmul,Nomleu,Pantro,Papanu,Ponabe	-1597.754137	18	0.03793	-1597.754339	19	0.99999	0.00001	0.03792	1.00000	-1597.754150	21	-1597.754137	22	-1597.762885	19	3.95061	99.00000	-1247.417954	21	0.99999	5.02473	99.00000	0.00001	1.00000	NA	NA	NA	NA	NA	NA
