# Supplementary material for: AlexandrusPS: A User-Friendly Pipeline for the Automated Detection of Orthologous Gene Clusters and Subsequent Positive Selection Analysis
Source: Genome Biol Evol. 2023 Oct 13;15(10):evad187. doi: 10.1093/gbe/evad187 (PMC10612477; doi:10.1093/gbe/evad187)
Supplement: evad187_Supplementary_Data [file evad187_supplementary_data.zip › Supplementary_Data_2/Supplementary_Data_2/output/Orthology_Prediction/ProteinOrthoTable.blast-graph]

# file_a	file_b
# a	b	evalue_ab	bitscore_ab	evalue_ba	bitscore_ba
# Chlsab.cur.pep.fasta	Caljac.cur.pep.fasta
# 6.33e-102	278	2.91e-102	279
Chlsab@@@_Chlorocebus_sabaeus_ENSG00000006116_CACNG3_95_4_	Caljac@@@_Callithrix_jacchus_ENSG00000006116_CACNG3_95_2_	9.69e-235	627	8.99e-235	627
Chlsab@@@_Chlorocebus_sabaeus_ENSG00000105374_NKG7_2168_6_	Caljac@@@_Callithrix_jacchus_ENSG00000105374_NKG7_2168_5_	6.33e-102	278	2.91e-102	279
Chlsab@@@_Chlorocebus_sabaeus_ENSG00000198088_NUP62CL_10574_5_	Caljac@@@_Callithrix_jacchus_ENSG00000198088_NUP62CL_10574_4_	5.78e-91	254	2.79e-90	253
# Gorgor.cur.pep.fasta	Caljac.cur.pep.fasta
# 5.37e-127	349	1e-126	348
Gorgor@@@_Gorilla_gorilla_gorilla_ENSG00000006116_CACNG3_95_5_	Caljac@@@_Callithrix_jacchus_ENSG00000006116_CACNG3_95_2_	9.69e-235	627	1.01e-234	627
Gorgor@@@_Gorilla_gorilla_gorilla_ENSG00000105374_NKG7_2168_7_	Caljac@@@_Callithrix_jacchus_ENSG00000105374_NKG7_2168_5_	4.09e-98	269	1.81e-99	272
Gorgor@@@_Gorilla_gorilla_gorilla_ENSG00000198088_NUP62CL_10574_7_	Caljac@@@_Callithrix_jacchus_ENSG00000198088_NUP62CL_10574_4_	5.37e-127	349	1.00e-126	348
# Homsap.cur.pep.fasta	Caljac.cur.pep.fasta
# 2.12e-100	275	7.99e-100	273
Homsap@@@_Homo_sapiens_ENSG00000006116_CACNG3_95_6_	Caljac@@@_Callithrix_jacchus_ENSG00000006116_CACNG3_95_2_	9.69e-235	627	8.99e-235	627
Homsap@@@_Homo_sapiens_ENSG00000105374_NKG7_2168_8_	Caljac@@@_Callithrix_jacchus_ENSG00000105374_NKG7_2168_5_	2.12e-100	275	7.99e-100	273
Homsap@@@_Homo_sapiens_ENSG00000198088_NUP62CL_10574_9_	Caljac@@@_Callithrix_jacchus_ENSG00000198088_NUP62CL_10574_4_	1.91e-89	250	6.50e-89	249
# Macmul.cur.pep.fasta	Caljac.cur.pep.fasta
# 1.17e-97	268	7.65e-98	268
Macmul@@@_Macaca_mulatta_ENSG00000006116_CACNG3_95_1_	Caljac@@@_Callithrix_jacchus_ENSG00000006116_CACNG3_95_2_	9.69e-235	627	8.99e-235	627
Macmul@@@_Macaca_mulatta_ENSG00000105374_NKG7_2168_1_	Caljac@@@_Callithrix_jacchus_ENSG00000105374_NKG7_2168_5_	1.17e-97	268	7.65e-98	268
Macmul@@@_Macaca_mulatta_ENSG00000198088_NUP62CL_10574_2_	Caljac@@@_Callithrix_jacchus_ENSG00000198088_NUP62CL_10574_4_	1.43e-91	256	6.88e-91	254
# Nomleu.cur.pep.fasta	Caljac.cur.pep.fasta
# 6.33e-102	278	1.02e-102	280
Nomleu@@@_Nomascus_leucogenys_ENSG00000006116_CACNG3_95_8_	Caljac@@@_Callithrix_jacchus_ENSG00000006116_CACNG3_95_2_	9.69e-235	627	8.99e-235	627
Nomleu@@@_Nomascus_leucogenys_ENSG00000105374_NKG7_2168_2_	Caljac@@@_Callithrix_jacchus_ENSG00000105374_NKG7_2168_5_	6.33e-102	278	1.02e-102	280
Nomleu@@@_Nomascus_leucogenys_ENSG00000198088_NUP62CL_10574_1_	Caljac@@@_Callithrix_jacchus_ENSG00000198088_NUP62CL_10574_4_	9.50e-90	251	1.96e-90	253
# Pantro.cur.pep.fasta	Caljac.cur.pep.fasta
# 2.22e-88	248	5.54e-89	249
Pantro@@@_Pan_troglodytes_ENSG00000006116_CACNG3_95_7_	Caljac@@@_Callithrix_jacchus_ENSG00000006116_CACNG3_95_2_	2.15e-172	466	5.54e-173	467
Pantro@@@_Pan_troglodytes_ENSG00000105374_NKG7_2168_9_	Caljac@@@_Callithrix_jacchus_ENSG00000105374_NKG7_2168_5_	4.35e-76	212	1.68e-77	216
Pantro@@@_Pan_troglodytes_ENSG00000198088_NUP62CL_10574_6_	Caljac@@@_Callithrix_jacchus_ENSG00000198088_NUP62CL_10574_4_	2.22e-88	248	5.54e-89	249
# Papanu.cur.pep.fasta	Caljac.cur.pep.fasta
# 2.91e-111	318	4.71e-112	319
Papanu@@@_Papio_anubis_ENSG00000006116_CACNG3_95_9_	Caljac@@@_Callithrix_jacchus_ENSG00000006116_CACNG3_95_2_	9.69e-235	627	1.32e-234	627
Papanu@@@_Papio_anubis_ENSG00000105374_NKG7_2168_3_	Caljac@@@_Callithrix_jacchus_ENSG00000105374_NKG7_2168_5_	7.07e-99	271	1.17e-99	273
Papanu@@@_Papio_anubis_ENSG00000198088_NUP62CL_10574_8_	Caljac@@@_Callithrix_jacchus_ENSG00000198088_NUP62CL_10574_4_	2.91e-111	318	4.71e-112	319
# Ponabe.cur.pep.fasta	Caljac.cur.pep.fasta
# 1.03e-124	343	1.35e-124	343
Ponabe@@@_Pongo_abelii_ENSG00000006116_CACNG3_95_3_	Caljac@@@_Callithrix_jacchus_ENSG00000006116_CACNG3_95_2_	9.69e-235	627	1.01e-234	627
Ponabe@@@_Pongo_abelii_ENSG00000105374_NKG7_2168_4_	Caljac@@@_Callithrix_jacchus_ENSG00000105374_NKG7_2168_5_	8.61e-100	273	2.21e-100	275
Ponabe@@@_Pongo_abelii_ENSG00000198088_NUP62CL_10574_3_	Caljac@@@_Callithrix_jacchus_ENSG00000198088_NUP62CL_10574_4_	1.03e-124	343	1.35e-124	343
# Gorgor.cur.pep.fasta	Chlsab.cur.pep.fasta
# 2.95e-111	302	2.84e-112	305
Gorgor@@@_Gorilla_gorilla_gorilla_ENSG00000006116_CACNG3_95_5_	Chlsab@@@_Chlorocebus_sabaeus_ENSG00000006116_CACNG3_95_4_	8.99e-235	627	1.01e-234	627
Gorgor@@@_Gorilla_gorilla_gorilla_ENSG00000105374_NKG7_2168_7_	Chlsab@@@_Chlorocebus_sabaeus_ENSG00000105374_NKG7_2168_6_	2.95e-111	302	2.84e-112	305
Gorgor@@@_Gorilla_gorilla_gorilla_ENSG00000198088_NUP62CL_10574_7_	Chlsab@@@_Chlorocebus_sabaeus_ENSG00000198088_NUP62CL_10574_5_	5.88e-102	283	2.27e-102	284
# Nomleu.cur.pep.fasta	Chlsab.cur.pep.fasta
# 2.35e-117	317	8.19e-118	318
Nomleu@@@_Nomascus_leucogenys_ENSG00000006116_CACNG3_95_8_	Chlsab@@@_Chlorocebus_sabaeus_ENSG00000006116_CACNG3_95_4_	8.99e-235	627	8.99e-235	627
Nomleu@@@_Nomascus_leucogenys_ENSG00000105374_NKG7_2168_2_	Chlsab@@@_Chlorocebus_sabaeus_ENSG00000105374_NKG7_2168_6_	2.35e-117	317	8.19e-118	318
Nomleu@@@_Nomascus_leucogenys_ENSG00000198088_NUP62CL_10574_1_	Chlsab@@@_Chlorocebus_sabaeus_ENSG00000198088_NUP62CL_10574_5_	4.09e-109	298	1.23e-110	302
# Macmul.cur.pep.fasta	Chlsab.cur.pep.fasta
# 8.52e-120	323	1.21e-119	323
Macmul@@@_Macaca_mulatta_ENSG00000006116_CACNG3_95_1_	Chlsab@@@_Chlorocebus_sabaeus_ENSG00000006116_CACNG3_95_4_	8.99e-235	627	8.99e-235	627
Macmul@@@_Macaca_mulatta_ENSG00000105374_NKG7_2168_1_	Chlsab@@@_Chlorocebus_sabaeus_ENSG00000105374_NKG7_2168_6_	8.52e-120	323	1.21e-119	323
Macmul@@@_Macaca_mulatta_ENSG00000198088_NUP62CL_10574_2_	Chlsab@@@_Chlorocebus_sabaeus_ENSG00000198088_NUP62CL_10574_5_	1.40e-116	317	1.40e-116	317
# Homsap.cur.pep.fasta	Chlsab.cur.pep.fasta
# 6.2e-113	306	5.1e-112	304
Homsap@@@_Homo_sapiens_ENSG00000006116_CACNG3_95_6_	Chlsab@@@_Chlorocebus_sabaeus_ENSG00000006116_CACNG3_95_4_	8.99e-235	627	8.99e-235	627
Homsap@@@_Homo_sapiens_ENSG00000105374_NKG7_2168_8_	Chlsab@@@_Chlorocebus_sabaeus_ENSG00000105374_NKG7_2168_6_	6.20e-113	306	5.10e-112	304
Homsap@@@_Homo_sapiens_ENSG00000198088_NUP62CL_10574_9_	Chlsab@@@_Chlorocebus_sabaeus_ENSG00000198088_NUP62CL_10574_5_	1.23e-110	302	1.23e-110	302
# Papanu.cur.pep.fasta	Chlsab.cur.pep.fasta
# 2.195e-122	478	7.9e-123	479
Papanu@@@_Papio_anubis_ENSG00000006116_CACNG3_95_9_	Chlsab@@@_Chlorocebus_sabaeus_ENSG00000006116_CACNG3_95_4_	8.99e-235	627	1.32e-234	627
Papanu@@@_Papio_anubis_ENSG00000105374_NKG7_2168_3_	Chlsab@@@_Chlorocebus_sabaeus_ENSG00000105374_NKG7_2168_6_	4.39e-122	329	1.58e-122	331
# Nomleu.cur.pep.fasta	Gorgor.cur.pep.fasta
# 2.84e-112	305	1.03e-111	303
Nomleu@@@_Nomascus_leucogenys_ENSG00000006116_CACNG3_95_8_	Gorgor@@@_Gorilla_gorilla_gorilla_ENSG00000006116_CACNG3_95_5_	1.01e-234	627	8.99e-235	627
Nomleu@@@_Nomascus_leucogenys_ENSG00000105374_NKG7_2168_2_	Gorgor@@@_Gorilla_gorilla_gorilla_ENSG00000105374_NKG7_2168_7_	2.84e-112	305	1.03e-111	303
Nomleu@@@_Nomascus_leucogenys_ENSG00000198088_NUP62CL_10574_1_	Gorgor@@@_Gorilla_gorilla_gorilla_ENSG00000198088_NUP62CL_10574_7_	2.07e-105	292	2.29e-106	295
# Pantro.cur.pep.fasta	Gorgor.cur.pep.fasta
# 3.26e-109	301	4.37e-110	304
Pantro@@@_Pan_troglodytes_ENSG00000006116_CACNG3_95_7_	Gorgor@@@_Gorilla_gorilla_gorilla_ENSG00000006116_CACNG3_95_5_	2.24e-172	466	5.54e-173	467
Pantro@@@_Pan_troglodytes_ENSG00000105374_NKG7_2168_9_	Gorgor@@@_Gorilla_gorilla_gorilla_ENSG00000105374_NKG7_2168_7_	1.82e-98	269	1.58e-98	269
Pantro@@@_Pan_troglodytes_ENSG00000198088_NUP62CL_10574_6_	Gorgor@@@_Gorilla_gorilla_gorilla_ENSG00000198088_NUP62CL_10574_7_	3.26e-109	301	4.37e-110	304
# Homsap.cur.pep.fasta	Gorgor.cur.pep.fasta
# 3.34e-120	325	2.85e-118	320
Homsap@@@_Homo_sapiens_ENSG00000006116_CACNG3_95_6_	Gorgor@@@_Gorilla_gorilla_gorilla_ENSG00000006116_CACNG3_95_5_	1.01e-234	627	8.99e-235	627
Homsap@@@_Homo_sapiens_ENSG00000105374_NKG7_2168_8_	Gorgor@@@_Gorilla_gorilla_gorilla_ENSG00000105374_NKG7_2168_7_	3.34e-120	325	2.85e-118	320
Homsap@@@_Homo_sapiens_ENSG00000198088_NUP62CL_10574_9_	Gorgor@@@_Gorilla_gorilla_gorilla_ENSG00000198088_NUP62CL_10574_7_	2.81e-110	304	5.13e-110	304
# Ponabe.cur.pep.fasta	Chlsab.cur.pep.fasta
# 6.46e-115	311	3.6e-115	312
Ponabe@@@_Pongo_abelii_ENSG00000006116_CACNG3_95_3_	Chlsab@@@_Chlorocebus_sabaeus_ENSG00000006116_CACNG3_95_4_	8.99e-235	627	1.01e-234	627
Ponabe@@@_Pongo_abelii_ENSG00000105374_NKG7_2168_4_	Chlsab@@@_Chlorocebus_sabaeus_ENSG00000105374_NKG7_2168_6_	6.46e-115	311	3.60e-115	312
Ponabe@@@_Pongo_abelii_ENSG00000198088_NUP62CL_10574_3_	Chlsab@@@_Chlorocebus_sabaeus_ENSG00000198088_NUP62CL_10574_5_	1.18e-101	283	2.27e-102	284
# Nomleu.cur.pep.fasta	Homsap.cur.pep.fasta
# 8.81e-113	306	3.74e-114	309
Nomleu@@@_Nomascus_leucogenys_ENSG00000006116_CACNG3_95_8_	Homsap@@@_Homo_sapiens_ENSG00000006116_CACNG3_95_6_	8.99e-235	627	8.99e-235	627
Nomleu@@@_Nomascus_leucogenys_ENSG00000105374_NKG7_2168_2_	Homsap@@@_Homo_sapiens_ENSG00000105374_NKG7_2168_8_	8.81e-113	306	3.74e-114	309
Nomleu@@@_Nomascus_leucogenys_ENSG00000198088_NUP62CL_10574_1_	Homsap@@@_Homo_sapiens_ENSG00000198088_NUP62CL_10574_9_	5.21e-112	305	1.56e-113	309
# Macmul.cur.pep.fasta	Gorgor.cur.pep.fasta
# 6.15e-107	291	9.08e-106	288
Macmul@@@_Macaca_mulatta_ENSG00000006116_CACNG3_95_1_	Gorgor@@@_Gorilla_gorilla_gorilla_ENSG00000006116_CACNG3_95_5_	1.01e-234	627	8.99e-235	627
Macmul@@@_Macaca_mulatta_ENSG00000105374_NKG7_2168_1_	Gorgor@@@_Gorilla_gorilla_gorilla_ENSG00000105374_NKG7_2168_7_	6.15e-107	291	9.08e-106	288
Macmul@@@_Macaca_mulatta_ENSG00000198088_NUP62CL_10574_2_	Gorgor@@@_Gorilla_gorilla_gorilla_ENSG00000198088_NUP62CL_10574_7_	2.78e-103	286	7.20e-103	286
# Pantro.cur.pep.fasta	Chlsab.cur.pep.fasta
# 6.78e-108	295	3.49e-109	298
Pantro@@@_Pan_troglodytes_ENSG00000006116_CACNG3_95_7_	Chlsab@@@_Chlorocebus_sabaeus_ENSG00000006116_CACNG3_95_4_	2.00e-172	466	5.54e-173	467
Pantro@@@_Pan_troglodytes_ENSG00000105374_NKG7_2168_9_	Chlsab@@@_Chlorocebus_sabaeus_ENSG00000105374_NKG7_2168_6_	4.56e-89	245	3.82e-90	248
Pantro@@@_Pan_troglodytes_ENSG00000198088_NUP62CL_10574_6_	Chlsab@@@_Chlorocebus_sabaeus_ENSG00000198088_NUP62CL_10574_5_	6.78e-108	295	3.49e-109	298
# Papanu.cur.pep.fasta	Gorgor.cur.pep.fasta
# 4.22e-127	359	5.21e-128	361
Papanu@@@_Papio_anubis_ENSG00000006116_CACNG3_95_9_	Gorgor@@@_Gorilla_gorilla_gorilla_ENSG00000006116_CACNG3_95_5_	1.01e-234	627	1.32e-234	627
Papanu@@@_Papio_anubis_ENSG00000105374_NKG7_2168_3_	Gorgor@@@_Gorilla_gorilla_gorilla_ENSG00000105374_NKG7_2168_7_	1.35e-110	300	5.05e-110	299
Papanu@@@_Papio_anubis_ENSG00000198088_NUP62CL_10574_8_	Gorgor@@@_Gorilla_gorilla_gorilla_ENSG00000198088_NUP62CL_10574_7_	4.22e-127	359	5.21e-128	361
# Ponabe.cur.pep.fasta	Gorgor.cur.pep.fasta
# 1.15e-163	443	1.15e-163	443
Ponabe@@@_Pongo_abelii_ENSG00000006116_CACNG3_95_3_	Gorgor@@@_Gorilla_gorilla_gorilla_ENSG00000006116_CACNG3_95_5_	1.01e-234	627	1.01e-234	627
Ponabe@@@_Pongo_abelii_ENSG00000105374_NKG7_2168_4_	Gorgor@@@_Gorilla_gorilla_gorilla_ENSG00000105374_NKG7_2168_7_	1.16e-111	303	6.69e-111	301
Ponabe@@@_Pongo_abelii_ENSG00000198088_NUP62CL_10574_3_	Gorgor@@@_Gorilla_gorilla_gorilla_ENSG00000198088_NUP62CL_10574_7_	1.15e-163	443	1.15e-163	443
# Macmul.cur.pep.fasta	Homsap.cur.pep.fasta
# 4.99e-110	300	4.99e-110	300
Macmul@@@_Macaca_mulatta_ENSG00000006116_CACNG3_95_1_	Homsap@@@_Homo_sapiens_ENSG00000006116_CACNG3_95_6_	8.99e-235	627	8.99e-235	627
Macmul@@@_Macaca_mulatta_ENSG00000105374_NKG7_2168_1_	Homsap@@@_Homo_sapiens_ENSG00000105374_NKG7_2168_8_	1.11e-106	290	1.91e-107	292
Macmul@@@_Macaca_mulatta_ENSG00000198088_NUP62CL_10574_2_	Homsap@@@_Homo_sapiens_ENSG00000198088_NUP62CL_10574_9_	4.99e-110	300	4.99e-110	300
# Ponabe.cur.pep.fasta	Homsap.cur.pep.fasta
# 4.19e-111	301	2.84e-112	305
Ponabe@@@_Pongo_abelii_ENSG00000006116_CACNG3_95_3_	Homsap@@@_Homo_sapiens_ENSG00000006116_CACNG3_95_6_	8.99e-235	627	1.01e-234	627
Ponabe@@@_Pongo_abelii_ENSG00000105374_NKG7_2168_4_	Homsap@@@_Homo_sapiens_ENSG00000105374_NKG7_2168_8_	4.19e-111	301	2.84e-112	305
Ponabe@@@_Pongo_abelii_ENSG00000198088_NUP62CL_10574_3_	Homsap@@@_Homo_sapiens_ENSG00000198088_NUP62CL_10574_9_	1.53e-104	290	4.16e-105	291
# Papanu.cur.pep.fasta	Homsap.cur.pep.fasta
# 2.855e-109	461.5	1.25e-110	463.5
Papanu@@@_Papio_anubis_ENSG00000006116_CACNG3_95_9_	Homsap@@@_Homo_sapiens_ENSG00000006116_CACNG3_95_6_	8.99e-235	627	1.32e-234	627
Papanu@@@_Papio_anubis_ENSG00000105374_NKG7_2168_3_	Homsap@@@_Homo_sapiens_ENSG00000105374_NKG7_2168_8_	5.71e-109	296	2.50e-110	300
# Pantro.cur.pep.fasta	Homsap.cur.pep.fasta
# 5.68e-116	315	2.92e-117	318
Pantro@@@_Pan_troglodytes_ENSG00000006116_CACNG3_95_7_	Homsap@@@_Homo_sapiens_ENSG00000006116_CACNG3_95_6_	2.00e-172	466	5.54e-173	467
Pantro@@@_Pan_troglodytes_ENSG00000105374_NKG7_2168_9_	Homsap@@@_Homo_sapiens_ENSG00000105374_NKG7_2168_8_	2.57e-95	261	2.62e-97	266
Pantro@@@_Pan_troglodytes_ENSG00000198088_NUP62CL_10574_6_	Homsap@@@_Homo_sapiens_ENSG00000198088_NUP62CL_10574_9_	5.68e-116	315	2.92e-117	318
# Nomleu.cur.pep.fasta	Macmul.cur.pep.fasta
# 1.78e-112	305	4.37e-113	306
Nomleu@@@_Nomascus_leucogenys_ENSG00000006116_CACNG3_95_8_	Macmul@@@_Macaca_mulatta_ENSG00000006116_CACNG3_95_1_	8.99e-235	627	8.99e-235	627
Nomleu@@@_Nomascus_leucogenys_ENSG00000105374_NKG7_2168_2_	Macmul@@@_Macaca_mulatta_ENSG00000105374_NKG7_2168_1_	1.78e-112	305	4.37e-113	306
Nomleu@@@_Nomascus_leucogenys_ENSG00000198088_NUP62CL_10574_1_	Macmul@@@_Macaca_mulatta_ENSG00000198088_NUP62CL_10574_2_	3.51e-110	301	1.05e-111	305
# Pantro.cur.pep.fasta	Nomleu.cur.pep.fasta
# 1.82e-112	306	3.13e-112	306
Pantro@@@_Pan_troglodytes_ENSG00000006116_CACNG3_95_7_	Nomleu@@@_Nomascus_leucogenys_ENSG00000006116_CACNG3_95_8_	2.00e-172	466	5.54e-173	467
Pantro@@@_Pan_troglodytes_ENSG00000105374_NKG7_2168_9_	Nomleu@@@_Nomascus_leucogenys_ENSG00000105374_NKG7_2168_2_	2.75e-90	248	6.61e-91	249
Pantro@@@_Pan_troglodytes_ENSG00000198088_NUP62CL_10574_6_	Nomleu@@@_Nomascus_leucogenys_ENSG00000198088_NUP62CL_10574_1_	1.82e-112	306	3.13e-112	306
# Pantro.cur.pep.fasta	Macmul.cur.pep.fasta
# 5.81e-109	298	2.99e-110	301
Pantro@@@_Pan_troglodytes_ENSG00000006116_CACNG3_95_7_	Macmul@@@_Macaca_mulatta_ENSG00000006116_CACNG3_95_1_	2.00e-172	466	5.54e-173	467
Pantro@@@_Pan_troglodytes_ENSG00000105374_NKG7_2168_9_	Macmul@@@_Macaca_mulatta_ENSG00000105374_NKG7_2168_1_	2.94e-85	235	1.73e-86	238
Pantro@@@_Pan_troglodytes_ENSG00000198088_NUP62CL_10574_6_	Macmul@@@_Macaca_mulatta_ENSG00000198088_NUP62CL_10574_2_	5.81e-109	298	2.99e-110	301
# Ponabe.cur.pep.fasta	Pantro.cur.pep.fasta
# 1.3e-104	290	4.82e-104	288
Ponabe@@@_Pongo_abelii_ENSG00000006116_CACNG3_95_3_	Pantro@@@_Pan_troglodytes_ENSG00000006116_CACNG3_95_7_	5.54e-173	467	2.24e-172	466
Ponabe@@@_Pongo_abelii_ENSG00000105374_NKG7_2168_4_	Pantro@@@_Pan_troglodytes_ENSG00000105374_NKG7_2168_9_	1.55e-89	246	1.47e-88	244
Ponabe@@@_Pongo_abelii_ENSG00000198088_NUP62CL_10574_3_	Pantro@@@_Pan_troglodytes_ENSG00000198088_NUP62CL_10574_6_	1.30e-104	290	4.82e-104	288
# Ponabe.cur.pep.fasta	Macmul.cur.pep.fasta
# 1.99e-109	297	7.81e-110	298
Ponabe@@@_Pongo_abelii_ENSG00000006116_CACNG3_95_3_	Macmul@@@_Macaca_mulatta_ENSG00000006116_CACNG3_95_1_	8.99e-235	627	1.01e-234	627
Ponabe@@@_Pongo_abelii_ENSG00000105374_NKG7_2168_4_	Macmul@@@_Macaca_mulatta_ENSG00000105374_NKG7_2168_1_	1.99e-109	297	7.81e-110	298
Ponabe@@@_Pongo_abelii_ENSG00000198088_NUP62CL_10574_3_	Macmul@@@_Macaca_mulatta_ENSG00000198088_NUP62CL_10574_2_	1.45e-102	285	2.78e-103	286
# Papanu.cur.pep.fasta	Nomleu.cur.pep.fasta
# 4.59e-115	469	4.735e-115	469
Papanu@@@_Papio_anubis_ENSG00000006116_CACNG3_95_9_	Nomleu@@@_Nomascus_leucogenys_ENSG00000006116_CACNG3_95_8_	8.99e-235	627	1.32e-234	627
Papanu@@@_Papio_anubis_ENSG00000105374_NKG7_2168_3_	Nomleu@@@_Nomascus_leucogenys_ENSG00000105374_NKG7_2168_2_	9.18e-115	311	9.47e-115	311
# Ponabe.cur.pep.fasta	Nomleu.cur.pep.fasta
# 1.78e-112	305	2.84e-112	305
Ponabe@@@_Pongo_abelii_ENSG00000006116_CACNG3_95_3_	Nomleu@@@_Nomascus_leucogenys_ENSG00000006116_CACNG3_95_8_	8.99e-235	627	1.01e-234	627
Ponabe@@@_Pongo_abelii_ENSG00000105374_NKG7_2168_4_	Nomleu@@@_Nomascus_leucogenys_ENSG00000105374_NKG7_2168_2_	1.78e-112	305	2.84e-112	305
Ponabe@@@_Pongo_abelii_ENSG00000198088_NUP62CL_10574_3_	Nomleu@@@_Nomascus_leucogenys_ENSG00000198088_NUP62CL_10574_1_	4.61e-106	294	2.07e-105	292
# Papanu.cur.pep.fasta	Pantro.cur.pep.fasta
# 9.05e-89	355	3.895e-88	354
Papanu@@@_Papio_anubis_ENSG00000006116_CACNG3_95_9_	Pantro@@@_Pan_troglodytes_ENSG00000006116_CACNG3_95_7_	5.54e-173	467	2.93e-172	466
Papanu@@@_Papio_anubis_ENSG00000105374_NKG7_2168_3_	Pantro@@@_Pan_troglodytes_ENSG00000105374_NKG7_2168_9_	1.81e-88	243	7.79e-88	242
# Ponabe.cur.pep.fasta	Papanu.cur.pep.fasta
# 2.74e-125	354	1.57e-124	353
Ponabe@@@_Pongo_abelii_ENSG00000006116_CACNG3_95_3_	Papanu@@@_Papio_anubis_ENSG00000006116_CACNG3_95_9_	1.32e-234	627	1.01e-234	627
Ponabe@@@_Pongo_abelii_ENSG00000105374_NKG7_2168_4_	Papanu@@@_Papio_anubis_ENSG00000105374_NKG7_2168_3_	2.61e-112	305	4.03e-112	304
Ponabe@@@_Pongo_abelii_ENSG00000198088_NUP62CL_10574_3_	Papanu@@@_Papio_anubis_ENSG00000198088_NUP62CL_10574_8_	2.74e-125	354	1.57e-124	353
# Papanu.cur.pep.fasta	Macmul.cur.pep.fasta
# 1.425e-118	473.5	3.615e-119	474.5
Papanu@@@_Papio_anubis_ENSG00000006116_CACNG3_95_9_	Macmul@@@_Macaca_mulatta_ENSG00000006116_CACNG3_95_1_	8.99e-235	627	1.32e-234	627
Papanu@@@_Papio_anubis_ENSG00000105374_NKG7_2168_3_	Macmul@@@_Macaca_mulatta_ENSG00000105374_NKG7_2168_1_	2.85e-118	320	7.23e-119	322
