# Supplementary material for: AlexandrusPS: A User-Friendly Pipeline for the Automated Detection of Orthologous Gene Clusters and Subsequent Positive Selection Analysis
Source: Genome Biol Evol. 2023 Oct 13;15(10):evad187. doi: 10.1093/gbe/evad187 (PMC10612477; doi:10.1093/gbe/evad187)
Supplement: evad187_Supplementary_Data [file evad187_supplementary_data.zip › Supplementary_Data_2/Supplementary_Data_2/output/Orthology_Prediction/ProteinOrthoTable.info]

SYSTEMCALL of Mon Aug 28 23:04:07 2023:
proteinortho -project=ProteinOrthoTable -cpus=14
Parameter-vector : (version=6.0.33,step=0,verbose=1,debug=0,exactstep3=0,synteny=0,duplication=2,cs=3,alpha=0.5,connectivity=0.1,cpus=14,evalue=1e-05,purity=1e-07,coverage=50,identity=25,blastmode=diamond,sim=0.95,report=3,keep=0,force=0,selfblast=0,twilight=0,singles=0,clean=0,blastOptions=,makeBlastOptions=,nograph=0,xml=0,desc=0,tmp_path=./proteinortho_cache_ProteinOrthoTable/,blastversion=unknown,binpath=,makedb=,blast=,jobs_todo=0,project=ProteinOrthoTable,po_path=/usr/bin/,run_id=,threads_per_process=1,useMcl=0,freemem=-1)
--------
