# Supplementary material for: AlexandrusPS: A User-Friendly Pipeline for the Automated Detection of Orthologous Gene Clusters and Subsequent Positive Selection Analysis
Source: Genome Biol Evol. 2023 Oct 13;15(10):evad187. doi: 10.1093/gbe/evad187 (PMC10612477; doi:10.1093/gbe/evad187)
Supplement: evad187_Supplementary_Data [file evad187_supplementary_data.zip › Supplementary_Data_2/Supplementary_Data_2/output/Orthology_Prediction/ProteinOrthoTable.proteinortho-graph.summary]

# The adjacency matrix, the number of edges between 2 species
# file	Caljac.cur.pep.fasta	Chlsab.cur.pep.fasta	Gorgor.cur.pep.fasta	Homsap.cur.pep.fasta	Macmul.cur.pep.fasta	Nomleu.cur.pep.fasta	Pantro.cur.pep.fasta	Papanu.cur.pep.fasta	Ponabe.cur.pep.fasta	
Caljac.cur.pep.fasta	0	3	3	3	3	3	3	3	3
Chlsab.cur.pep.fasta	3	0	3	3	3	3	3	2	3
Gorgor.cur.pep.fasta	3	3	0	3	3	3	3	3	3
Homsap.cur.pep.fasta	3	3	3	0	3	3	3	2	3
Macmul.cur.pep.fasta	3	3	3	3	0	3	3	2	3
Nomleu.cur.pep.fasta	3	3	3	3	3	0	3	2	3
Pantro.cur.pep.fasta	3	3	3	3	3	3	0	2	3
Papanu.cur.pep.fasta	3	2	3	2	2	2	2	0	3
Ponabe.cur.pep.fasta	3	3	3	3	3	3	3	3	0
# file	average number of edges
Caljac.cur.pep.fasta	2.66666666666667	
Chlsab.cur.pep.fasta	2.55555555555556	
Gorgor.cur.pep.fasta	2.66666666666667	
Homsap.cur.pep.fasta	2.55555555555556	
Macmul.cur.pep.fasta	2.55555555555556	
Nomleu.cur.pep.fasta	2.55555555555556	
Pantro.cur.pep.fasta	2.55555555555556	
Papanu.cur.pep.fasta	2.11111111111111	
Ponabe.cur.pep.fasta	2.66666666666667	
# The 2-path matrix, the number of paths between 2 species of length 2
# file	Caljac.cur.pep.fasta	Chlsab.cur.pep.fasta	Gorgor.cur.pep.fasta	Homsap.cur.pep.fasta	Macmul.cur.pep.fasta	Nomleu.cur.pep.fasta	Pantro.cur.pep.fasta	Papanu.cur.pep.fasta	Ponabe.cur.pep.fasta	
Caljac.cur.pep.fasta(0)	72	60	63	60	60	60	60	48	63
Chlsab.cur.pep.fasta(1)	120	67	60	58	58	58	58	51	60
Gorgor.cur.pep.fasta(2)	126	120	72	60	60	60	60	48	63
Homsap.cur.pep.fasta(3)	120	116	120	67	58	58	58	51	60
Macmul.cur.pep.fasta(4)	120	116	120	116	67	58	58	51	60
Nomleu.cur.pep.fasta(5)	120	116	120	116	116	67	58	51	60
Pantro.cur.pep.fasta(6)	120	116	120	116	116	116	67	51	60
Papanu.cur.pep.fasta(7)	96	102	96	102	102	102	102	47	48
Ponabe.cur.pep.fasta(8)	126	120	126	120	120	120	120	96	72
# file	average number of 2-paths
Caljac.cur.pep.fasta(0)	113.333333333333
Chlsab.cur.pep.fasta(1)	110.333333333333
Gorgor.cur.pep.fasta(2)	113.333333333333
Homsap.cur.pep.fasta(3)	110.333333333333
Macmul.cur.pep.fasta(4)	110.333333333333
Nomleu.cur.pep.fasta(5)	110.333333333333
Pantro.cur.pep.fasta(6)	110.333333333333
Papanu.cur.pep.fasta(7)	93.8888888888889
Ponabe.cur.pep.fasta(8)	113.333333333333
