# Supplementary material for: AlexandrusPS: A User-Friendly Pipeline for the Automated Detection of Orthologous Gene Clusters and Subsequent Positive Selection Analysis
Source: Genome Biol Evol. 2023 Oct 13;15(10):evad187. doi: 10.1093/gbe/evad187 (PMC10612477; doi:10.1093/gbe/evad187)
Supplement: evad187_Supplementary_Data [file evad187_supplementary_data.zip › Supplementary_Data_2/Supplementary_Data_2/output/Orthology_Prediction/ProteinOrthoTable.proteinortho.fill]

Caljac@@@_Callithrix_jacchus_ENSG00000105374_NKG7_2168_5_	Chlsab@@@_Chlorocebus_sabaeus_ENSG00000105374_NKG7_2168_6_	Gorgor@@@_Gorilla_gorilla_gorilla_ENSG00000105374_NKG7_2168_7_	Homsap@@@_Homo_sapiens_ENSG00000105374_NKG7_2168_8_	Macmul@@@_Macaca_mulatta_ENSG00000105374_NKG7_2168_1_	Nomleu@@@_Nomascus_leucogenys_ENSG00000105374_NKG7_2168_2_	Pantro@@@_Pan_troglodytes_ENSG00000105374_NKG7_2168_9_	Papanu@@@_Papio_anubis_ENSG00000105374_NKG7_2168_3_	Ponabe@@@_Pongo_abelii_ENSG00000105374_NKG7_2168_4_	1
Caljac@@@_Callithrix_jacchus_ENSG00000006116_CACNG3_95_2_	Chlsab@@@_Chlorocebus_sabaeus_ENSG00000006116_CACNG3_95_4_	Gorgor@@@_Gorilla_gorilla_gorilla_ENSG00000006116_CACNG3_95_5_	Homsap@@@_Homo_sapiens_ENSG00000006116_CACNG3_95_6_	Macmul@@@_Macaca_mulatta_ENSG00000006116_CACNG3_95_1_	Nomleu@@@_Nomascus_leucogenys_ENSG00000006116_CACNG3_95_8_	Pantro@@@_Pan_troglodytes_ENSG00000006116_CACNG3_95_7_	Papanu@@@_Papio_anubis_ENSG00000006116_CACNG3_95_9_	Ponabe@@@_Pongo_abelii_ENSG00000006116_CACNG3_95_3_	2
Caljac@@@_Callithrix_jacchus_ENSG00000198088_NUP62CL_10574_4_	Chlsab@@@_Chlorocebus_sabaeus_ENSG00000198088_NUP62CL_10574_5_	Gorgor@@@_Gorilla_gorilla_gorilla_ENSG00000198088_NUP62CL_10574_7_	Homsap@@@_Homo_sapiens_ENSG00000198088_NUP62CL_10574_9_	Macmul@@@_Macaca_mulatta_ENSG00000198088_NUP62CL_10574_2_	Nomleu@@@_Nomascus_leucogenys_ENSG00000198088_NUP62CL_10574_1_	Pantro@@@_Pan_troglodytes_ENSG00000198088_NUP62CL_10574_6_	Papanu@@@_Papio_anubis_ENSG00000198088_NUP62CL_10574_8_	Ponabe@@@_Pongo_abelii_ENSG00000198088_NUP62CL_10574_3_	3
