# Supplementary material for: AlexandrusPS: A User-Friendly Pipeline for the Automated Detection of Orthologous Gene Clusters and Subsequent Positive Selection Analysis
Source: Genome Biol Evol. 2023 Oct 13;15(10):evad187. doi: 10.1093/gbe/evad187 (PMC10612477; doi:10.1093/gbe/evad187)
Supplement: evad187_Supplementary_Data [file evad187_supplementary_data.zip › Supplementary_Data_2/Supplementary_Data_2/output/Results/_2_/Orthology_Groups/_2_/lnf]

    -1    238     89


 1

     1      6    -4.4131880697   0.012116488480       2.8837  AAA (K) AAA (K) AAA (K) AAA (K) AAA (K) AAA (K) AAA (K) AAA (K) AAA (K) 
     2      1   -11.1753239462   0.000014015819       0.0033  AAC (N) AAA (K) AAA (K) AAA (K) AAA (K) AAA (K) AAA (K) AAA (K) AAA (K) 
     3      1    -3.7996015587   0.022379687072       5.3264  AAC (N) AAC (N) AAC (N) AAC (N) AAC (N) AAC (N) AAC (N) AAC (N) AAC (N) 
     4      1    -7.8007351835   0.000409433859       0.0974  AAC (N) AAC (N) AAT (N) AAC (N) AAC (N) AAC (N) AAC (N) AAC (N) AAC (N) 
     5      1   -15.2569203034   0.000000236594       0.0001  AAC (N) AAT (N) AAT (N) AAC (N) AAC (N) AAC (N) AAC (N) AAT (N) AAT (N) 
     6      3    -4.2797423275   0.013846229420       3.2954  AAG (K) AAG (K) AAG (K) AAG (K) AAG (K) AAG (K) AAG (K) AAG (K) AAG (K) 
     7      2    -4.3363526447   0.013084163873       3.1140  AAT (N) AAT (N) AAT (N) AAT (N) AAT (N) AAT (N) AAT (N) AAT (N) AAT (N) 
     8      2    -4.6056287974   0.009995414938       2.3789  ACA (T) ACA (T) ACA (T) ACA (T) ACA (T) ACA (T) ACA (T) ACA (T) ACA (T) 
     9      4    -3.9613605903   0.019037194839       4.5309  ACC (T) ACC (T) ACC (T) ACC (T) ACC (T) ACC (T) ACC (T) ACC (T) ACC (T) 
    10      1   -18.3949852828   0.000000010260       0.0000  ACC (T) ACG (T) ACC (T) ACC (T) ACC (T) ACC (T) ACC (T) ACG (T) ACG (T) 
    11      1   -10.5475636695   0.000026257375       0.0062  ACG (T) ACG (T) ACG (T) ACG (T) ACG (T) ACG (T) ACG (T) ACG (T) ACC (T) 
    12      1    -4.4741297901   0.011400138322       2.7132  ACG (T) ACG (T) ACG (T) ACG (T) ACG (T) ACG (T) ACG (T) ACG (T) ACG (T) 
    13      3    -4.4883114594   0.011239606328       2.6750  ACT (T) ACT (T) ACT (T) ACT (T) ACT (T) ACT (T) ACT (T) ACT (T) ACT (T) 
    14      3    -4.4493031804   0.011686707661       2.7814  AGA (R) AGA (R) AGA (R) AGA (R) AGA (R) AGA (R) AGA (R) AGA (R) AGA (R) 
    15      4    -3.8175558329   0.021981461655       5.2316  AGC (S) AGC (S) AGC (S) AGC (S) AGC (S) AGC (S) AGC (S) AGC (S) AGC (S) 
    16      6    -4.3199938526   0.013299965303       3.1654  AGG (R) AGG (R) AGG (R) AGG (R) AGG (R) AGG (R) AGG (R) AGG (R) AGG (R) 
    17      1   -14.1039144424   0.000000749459       0.0002  AGT (S) AGC (S) AGT (S) AGT (S) AGT (S) AGT (S) AGT (S) AGC (S) AGC (S) 
    18      6    -4.3524407455   0.012875348749       3.0643  AGT (S) AGT (S) AGT (S) AGT (S) AGT (S) AGT (S) AGT (S) AGT (S) AGT (S) 
    19      2    -4.2065151233   0.014898196356       3.5458  ATA (I) ATA (I) ATA (I) ATA (I) ATA (I) ATA (I) ATA (I) ATA (I) ATA (I) 
    20     10    -3.6750945070   0.025347009939       6.0326  ATC (I) ATC (I) ATC (I) ATC (I) ATC (I) ATC (I) ATC (I) ATC (I) ATC (I) 
    21      1   -11.4191280168   0.000010983373       0.0026  ATG (M) AGG (R) AGG (R) AGG (R) AGG (R) AGG (R) AGG (R) AGG (R) AGG (R) 
    22      5    -3.9610638030   0.019042845676       4.5322  ATG (M) ATG (M) ATG (M) ATG (M) ATG (M) ATG (M) ATG (M) ATG (M) ATG (M) 
    23      1    -9.9955780681   0.000045601130       0.0109  ATG (M) GTG (V) GTG (V) GTG (V) GTG (V) GTG (V) GTG (V) GTG (V) GTG (V) 
    24      5    -4.2313732354   0.014532420405       3.4587  ATT (I) ATT (I) ATT (I) ATT (I) ATT (I) ATT (I) ATT (I) ATT (I) ATT (I) 
    25      1   -10.0179958820   0.000044590226       0.0106  ATT (I) GTT (V) GTT (V) GTT (V) GTT (V) GTT (V) GTT (V) GTT (V) GTT (V) 
    26      1   -13.3357435482   0.000001615698       0.0004  CAA (Q) CAG (Q) CAA (Q) CAG (Q) CAG (Q) CAG (Q) CAG (Q) CAG (Q) CAG (Q) 
    27      1   -12.4250728019   0.000004016608       0.0010  CAA (Q) GAA (E) GAA (E) GAA (E) GAA (E) GAA (E) GAA (E) GAA (E) GAA (E) 
    28      5    -4.3316643988   0.013145649668       3.1287  CAC (H) CAC (H) CAC (H) CAC (H) CAC (H) CAC (H) CAC (H) CAC (H) CAC (H) 
    29      1   -10.3290345238   0.000032670614       0.0078  CAG (Q) CAG (Q) CAG (Q) CAG (Q) CAG (Q) CAA (Q) CAG (Q) CAG (Q) CAG (Q) 
    30      3    -4.8208296248   0.008060097508       1.9183  CAG (Q) CAG (Q) CAG (Q) CAG (Q) CAG (Q) CAG (Q) CAG (Q) CAG (Q) CAG (Q) 
    31      2    -4.8302424849   0.007984584890       1.9003  CAT (H) CAT (H) CAT (H) CAT (H) CAT (H) CAT (H) CAT (H) CAT (H) CAT (H) 
    32      1    -5.1079028192   0.006048754964       1.4396  CCA (P) CCA (P) CCA (P) CCA (P) CCA (P) CCA (P) CCA (P) CCA (P) CCA (P) 
    33      3    -4.4704017804   0.011442717467       2.7234  CCC (P) CCC (P) CCC (P) CCC (P) CCC (P) CCC (P) CCC (P) CCC (P) CCC (P) 
    34      1    -4.9639024841   0.006985613325       1.6626  CCT (P) CCT (P) CCT (P) CCT (P) CCT (P) CCT (P) CCT (P) CCT (P) CCT (P) 
    35      4    -5.0561805844   0.006369842185       1.5160  CGA (R) CGA (R) CGA (R) CGA (R) CGA (R) CGA (R) CGA (R) CGA (R) CGA (R) 
    36      1    -9.8853587238   0.000050914708       0.0121  CGA (R) CGT (R) CGT (R) CGT (R) CGT (R) CGT (R) CGT (R) CGT (R) CGT (R) 
    37      2    -4.3892249533   0.012410344090       2.9537  CGC (R) CGC (R) CGC (R) CGC (R) CGC (R) CGC (R) CGC (R) CGC (R) CGC (R) 
    38      1   -10.1524448100   0.000038980665       0.0093  CGC (R) CGC (R) CGC (R) CGC (R) CGC (R) CGC (R) CGC (R) CGC (R) CGT (R) 
    39      2    -4.9391531158   0.007160660055       1.7042  CGG (R) CGG (R) CGG (R) CGG (R) CGG (R) CGG (R) CGG (R) CGG (R) CGG (R) 
    40      1    -4.9622271567   0.006997326323       1.6654  CTA (L) CTA (L) CTA (L) CTA (L) CTA (L) CTA (L) CTA (L) CTA (L) CTA (L) 
    41      5    -4.1992050164   0.015007502798       3.5718  CTC (L) CTC (L) CTC (L) CTC (L) CTC (L) CTC (L) CTC (L) CTC (L) CTC (L) 
    42      5    -4.8493681516   0.007833325460       1.8643  CTG (L) CTG (L) CTG (L) CTG (L) CTG (L) CTG (L) CTG (L) CTG (L) CTG (L) 
    43      7    -4.3842551209   0.012472174937       2.9684  GAA (E) GAA (E) GAA (E) GAA (E) GAA (E) GAA (E) GAA (E) GAA (E) GAA (E) 
    44      5    -3.7709056384   0.023031195905       5.4814  GAC (D) GAC (D) GAC (D) GAC (D) GAC (D) GAC (D) GAC (D) GAC (D) GAC (D) 
    45      1    -7.7376475559   0.000436096261       0.1038  GAC (D) GAC (D) GAT (D) GAC (D) GAC (D) GAC (D) GAC (D) GAC (D) GAC (D) 
    46      1    -9.1096857181   0.000110589466       0.0263  GAG (E) GAG (E) GAG (E) GAG (E) GAA (E) GAG (E) GAG (E) GAG (E) GAG (E) 
    47      2    -4.2502516613   0.014260644604       3.3940  GAG (E) GAG (E) GAG (E) GAG (E) GAG (E) GAG (E) GAG (E) GAG (E) GAG (E) 
    48      3    -4.3107220251   0.013423853736       3.1949  GAT (D) GAT (D) GAT (D) GAT (D) GAT (D) GAT (D) GAT (D) GAT (D) GAT (D) 
    49      4    -4.5794618518   0.010260416436       2.4420  GCA (A) GCA (A) GCA (A) GCA (A) GCA (A) GCA (A) GCA (A) GCA (A) GCA (A) 
    50      1    -8.3714734661   0.000231374380       0.0551  GCA (A) GCC (A) GCC (A) GCC (A) GCC (A) GCC (A) GCC (A) GCC (A) GCC (A) 
    51      1   -13.9971443226   0.000000833907       0.0002  GCC (A) GCA (A) GCA (A) GCA (A) GCC (A) GCA (A) GCA (A) GCA (A) GCA (A) 
    52      6    -3.9344689017   0.019556082772       4.6543  GCC (A) GCC (A) GCC (A) GCC (A) GCC (A) GCC (A) GCC (A) GCC (A) GCC (A) 
    53      1    -8.7339771612   0.000161020775       0.0383  GCC (A) GCC (A) GCC (A) GCC (A) GCC (A) GCT (A) GCC (A) GCC (A) GCC (A) 
    54      1   -19.1589647130   0.000000004779       0.0000  GCC (A) GCT (A) GCC (A) GCT (A) GCC (A) GCC (A) GCC (A) GCT (A) GCT (A) 
    55      1   -15.6245620471   0.000000163809       0.0000  GCC (A) GCT (A) GCT (A) GCC (A) GCC (A) GCC (A) GCC (A) GCT (A) GCT (A) 
    56      1    -4.4474724995   0.011708121888       2.7865  GCG (A) GCG (A) GCG (A) GCG (A) GCG (A) GCG (A) GCG (A) GCG (A) GCG (A) 
    57      4    -4.4641114021   0.011514923352       2.7406  GCT (A) GCT (A) GCT (A) GCT (A) GCT (A) GCT (A) GCT (A) GCT (A) GCT (A) 
    58      4    -4.5081476139   0.011018852452       2.6225  GGA (G) GGA (G) GGA (G) GGA (G) GGA (G) GGA (G) GGA (G) GGA (G) GGA (G) 
    59      3    -3.8615268835   0.021035855689       5.0065  GGC (G) GGC (G) GGC (G) GGC (G) GGC (G) GGC (G) GGC (G) GGC (G) GGC (G) 
    60      1    -7.8483972124   0.000390377159       0.0929  GGC (G) GGC (G) GGT (G) GGC (G) GGC (G) GGC (G) GGC (G) GGC (G) GGC (G) 
    61      1   -14.0137456231   0.000000820177       0.0002  GGC (G) GGT (G) GGC (G) GGC (G) GGC (G) GGC (G) GGC (G) GGT (G) GGT (G) 
    62      5    -4.3759810061   0.012575799254       2.9930  GGG (G) GGG (G) GGG (G) GGG (G) GGG (G) GGG (G) GGG (G) GGG (G) GGG (G) 
    63      3    -4.3995725419   0.012282589074       2.9233  GGT (G) GGT (G) GGT (G) GGT (G) GGT (G) GGT (G) GGT (G) GGT (G) GGT (G) 
    64      2    -4.3513202721   0.012889783320       3.0678  GTA (V) GTA (V) GTA (V) GTA (V) GTA (V) GTA (V) GTA (V) GTA (V) GTA (V) 
    65      1   -17.5012642540   0.000000025078       0.0000  GTA (V) GTG (V) GTG (V) GTG (V) GTA (V) GTG (V) GTA (V) GTG (V) GTG (V) 
    66      4    -3.6968903708   0.024800527129       5.9025  GTC (V) GTC (V) GTC (V) GTC (V) GTC (V) GTC (V) GTC (V) GTC (V) GTC (V) 
    67      6    -4.2137511136   0.014790782244       3.5202  GTG (V) GTG (V) GTG (V) GTG (V) GTG (V) GTG (V) GTG (V) GTG (V) GTG (V) 
    68      1    -4.2571358392   0.014162808936       3.3707  GTT (V) GTT (V) GTT (V) GTT (V) GTT (V) GTT (V) GTT (V) GTT (V) GTT (V) 
    69      3    -3.9694846319   0.018883162407       4.4942  TAC (Y) TAC (Y) TAC (Y) TAC (Y) TAC (Y) TAC (Y) TAC (Y) TAC (Y) TAC (Y) 
    70      1   -13.8312405031   0.000000984393       0.0002  TAC (Y) TAC (Y) TAC (Y) TAT (Y) TAC (Y) TAT (Y) TAC (Y) TAC (Y) TAC (Y) 
    71      1   -11.1314888161   0.000014643869       0.0035  TAC (Y) TCC (S) TCC (S) TCC (S) TCC (S) TCC (S) TCC (S) TCC (S) TCC (S) 
    72      1    -8.0749032439   0.000311253382       0.0741  TAT (Y) TAC (Y) TAT (Y) TAT (Y) TAT (Y) TAT (Y) TAT (Y) TAT (Y) TAT (Y) 
    73      6    -4.4917628753   0.011200880638       2.6658  TAT (Y) TAT (Y) TAT (Y) TAT (Y) TAT (Y) TAT (Y) TAT (Y) TAT (Y) TAT (Y) 
    74      2    -4.7651417430   0.008521680268       2.0282  TCA (S) TCA (S) TCA (S) TCA (S) TCA (S) TCA (S) TCA (S) TCA (S) TCA (S) 
    75      3    -4.1250488644   0.016162704788       3.8467  TCC (S) TCC (S) TCC (S) TCC (S) TCC (S) TCC (S) TCC (S) TCC (S) TCC (S) 
    76      1    -9.1700861805   0.000104107537       0.0248  TCC (S) TCC (S) TCC (S) TCT (S) TCC (S) TCC (S) TCC (S) TCC (S) TCC (S) 
    77      2    -4.6371299561   0.009685455457       2.3051  TCG (S) TCG (S) TCG (S) TCG (S) TCG (S) TCG (S) TCG (S) TCG (S) TCG (S) 
    78      1    -8.3356429481   0.000239814956       0.0571  TCT (S) TCC (S) TCT (S) TCT (S) TCT (S) TCT (S) TCT (S) TCT (S) TCT (S) 
    79      1   -12.4937636562   0.000003749966       0.0009  TCT (S) TCT (S) TCC (S) TCC (S) TCC (S) TCC (S) TCC (S) TCT (S) TCT (S) 
    80      4    -4.6393353920   0.009664118344       2.3001  TCT (S) TCT (S) TCT (S) TCT (S) TCT (S) TCT (S) TCT (S) TCT (S) TCT (S) 
    81      4    -3.9896337014   0.018506491780       4.4045  TGC (C) TGC (C) TGC (C) TGC (C) TGC (C) TGC (C) TGC (C) TGC (C) TGC (C) 
    82      1    -8.2218079862   0.000268728768       0.0640  TGC (C) TGC (C) TGT (C) TGC (C) TGC (C) TGC (C) TGC (C) TGC (C) TGC (C) 
    83      3    -4.3717419090   0.012629222441       3.0058  TGG (W) TGG (W) TGG (W) TGG (W) TGG (W) TGG (W) TGG (W) TGG (W) TGG (W) 
    84      1    -4.5103956978   0.010994108970       2.6166  TGT (C) TGT (C) TGT (C) TGT (C) TGT (C) TGT (C) TGT (C) TGT (C) TGT (C) 
    85      4    -4.4960651101   0.011152795332       2.6544  TTA (L) TTA (L) TTA (L) TTA (L) TTA (L) TTA (L) TTA (L) TTA (L) TTA (L) 
    86     10    -3.8000038457   0.022370685824       5.3242  TTC (F) TTC (F) TTC (F) TTC (F) TTC (F) TTC (F) TTC (F) TTC (F) TTC (F) 
    87      1    -7.8080133944   0.000406464731       0.0967  TTC (F) TTC (F) TTT (F) TTC (F) TTC (F) TTC (F) TTC (F) TTC (F) TTC (F) 
    88      1    -4.3738734272   0.012602331692       2.9994  TTG (L) TTG (L) TTG (L) TTG (L) TTG (L) TTG (L) TTG (L) TTG (L) TTG (L) 
    89      6    -4.3380914494   0.013061432835       3.1086  TTT (F) TTT (F) TTT (F) TTT (F) TTT (F) TTT (F) TTT (F) TTT (F) TTT (F) 
