# Supplementary material for: AlexandrusPS: A User-Friendly Pipeline for the Automated Detection of Orthologous Gene Clusters and Subsequent Positive Selection Analysis
Source: Genome Biol Evol. 2023 Oct 13;15(10):evad187. doi: 10.1093/gbe/evad187 (PMC10612477; doi:10.1093/gbe/evad187)
Supplement: evad187_Supplementary_Data [file evad187_supplementary_data.zip › Supplementary_Data_2/Supplementary_Data_2/output/Results/_2_/Orthology_Groups/_2_/rst]

Supplemental results for CODEML (seqf: _2_.codonalign.fasta  treef: _2_.list.pep.fasta.dict.fa.best.nex.cl.head.dnd.GenTree.nex)


TREE #  1


MLEs of dN/dS (w) for site classes (K=9)

p:   0.12500  0.12500  0.12500  0.12500  0.12500  0.12500  0.12500  0.12500  0.00001
w:   0.02077  0.02961  0.03617  0.04230  0.04870  0.05608  0.06582  0.08366  1.00000

Naive Empirical Bayes (NEB) probabilities for 9 classes & postmean_w
(amino acids refer to 1st sequence: _Pantro_2_4_)

   1 M   0.12758 0.12673 0.12610 0.12552 0.12491 0.12421 0.12330 0.12165 0.00000 ( 1)  0.048
   2 R   0.12677 0.12619 0.12576 0.12536 0.12494 0.12446 0.12383 0.12269 0.00001 ( 1)  0.048
   3 M   0.12758 0.12673 0.12610 0.12552 0.12491 0.12421 0.12330 0.12165 0.00000 ( 1)  0.048
   4 C   0.12635 0.12591 0.12558 0.12527 0.12495 0.12459 0.12410 0.12323 0.00001 ( 1)  0.048
   5 D   0.12777 0.12685 0.12618 0.12555 0.12490 0.12416 0.12318 0.12141 0.00000 ( 1)  0.048
   6 R   0.12651 0.12602 0.12565 0.12531 0.12495 0.12454 0.12400 0.12302 0.00001 ( 1)  0.048
   7 G   0.12657 0.12606 0.12567 0.12532 0.12495 0.12452 0.12396 0.12294 0.00001 ( 1)  0.048
   8 I   0.12781 0.12688 0.12620 0.12556 0.12490 0.12414 0.12315 0.12135 0.00000 ( 1)  0.048
   9 Q   0.12590 0.12561 0.12539 0.12518 0.12497 0.12473 0.12440 0.12382 0.00001 ( 1)  0.048
  10 M   0.12758 0.12673 0.12610 0.12552 0.12491 0.12421 0.12330 0.12165 0.00000 ( 1)  0.048
  11 L   0.12618 0.12579 0.12551 0.12524 0.12496 0.12464 0.12422 0.12345 0.00001 ( 1)  0.048
  12 I   0.12781 0.12688 0.12620 0.12556 0.12490 0.12414 0.12315 0.12135 0.00000 ( 1)  0.048
  13 T   0.12753 0.12669 0.12608 0.12551 0.12491 0.12423 0.12333 0.12171 0.00000 ( 1)  0.048
  14 T   0.12660 0.12607 0.12568 0.12532 0.12495 0.12451 0.12395 0.12291 0.00001 ( 1)  0.048
  15 V   0.12654 0.12603 0.12566 0.12531 0.12495 0.12453 0.12398 0.12299 0.00001 ( 1)  0.048
  16 G   0.12622 0.12582 0.12552 0.12525 0.12496 0.12463 0.12419 0.12340 0.00001 ( 1)  0.048
  17 A   0.12756 0.12671 0.12609 0.12551 0.12491 0.12422 0.12332 0.12168 0.00000 ( 1)  0.048
  18 F   0.12658 0.12606 0.12568 0.12532 0.12495 0.12452 0.12395 0.12293 0.00001 ( 1)  0.048
  19 A   0.12659 0.12607 0.12568 0.12532 0.12495 0.12452 0.12395 0.12292 0.00001 ( 1)  0.048
  20 A   0.12661 0.12608 0.12569 0.12533 0.12495 0.12451 0.12394 0.12289 0.00001 ( 1)  0.048
  21 F   0.12658 0.12606 0.12568 0.12532 0.12495 0.12452 0.12395 0.12293 0.00001 ( 1)  0.048
  22 S   0.12682 0.12622 0.12578 0.12537 0.12494 0.12445 0.12380 0.12263 0.00001 ( 1)  0.048
  23 L   0.12599 0.12567 0.12543 0.12520 0.12497 0.12470 0.12434 0.12370 0.00001 ( 1)  0.048
  24 M   0.12758 0.12673 0.12610 0.12552 0.12491 0.12421 0.12330 0.12165 0.00000 ( 1)  0.048
  25 T   0.12753 0.12669 0.12608 0.12551 0.12491 0.12423 0.12333 0.12171 0.00000 ( 1)  0.048
  26 I   0.12684 0.12623 0.12579 0.12537 0.12494 0.12444 0.12379 0.12260 0.00001 ( 1)  0.048
  27 A   0.12635 0.12591 0.12558 0.12527 0.12495 0.12459 0.12411 0.12323 0.00001 ( 1)  0.048
  28 V   0.12658 0.12606 0.12567 0.12532 0.12495 0.12452 0.12396 0.12294 0.00001 ( 1)  0.048
  29 G   0.12749 0.12667 0.12606 0.12550 0.12491 0.12424 0.12336 0.12176 0.00001 ( 1)  0.048
  30 T   0.12650 0.12601 0.12565 0.12530 0.12495 0.12454 0.12401 0.12303 0.00001 ( 1)  0.048
  31 D   0.12777 0.12685 0.12618 0.12555 0.12490 0.12416 0.12318 0.12141 0.00000 ( 1)  0.048
  32 Y   0.12698 0.12633 0.12585 0.12540 0.12493 0.12440 0.12369 0.12242 0.00001 ( 1)  0.048
  33 W   0.12607 0.12572 0.12546 0.12522 0.12496 0.12468 0.12429 0.12360 0.00001 ( 1)  0.048
  34 L   0.12599 0.12567 0.12543 0.12520 0.12497 0.12470 0.12434 0.12370 0.00001 ( 1)  0.048
  35 Y   0.12625 0.12584 0.12554 0.12525 0.12496 0.12462 0.12417 0.12336 0.00001 ( 1)  0.048
  36 S   0.12702 0.12636 0.12586 0.12541 0.12493 0.12438 0.12367 0.12236 0.00001 ( 1)  0.048
  37 R   0.12651 0.12602 0.12565 0.12531 0.12495 0.12454 0.12400 0.12302 0.00001 ( 1)  0.048
  38 G   0.12657 0.12606 0.12567 0.12532 0.12495 0.12452 0.12396 0.12294 0.00001 ( 1)  0.048
  39 V   0.12658 0.12606 0.12567 0.12532 0.12495 0.12452 0.12396 0.12294 0.00001 ( 1)  0.048
  40 C   0.12708 0.12640 0.12589 0.12542 0.12493 0.12437 0.12363 0.12228 0.00001 ( 1)  0.048
  41 R   0.12677 0.12619 0.12576 0.12536 0.12494 0.12446 0.12383 0.12269 0.00001 ( 1)  0.048
  42 T   0.12660 0.12607 0.12568 0.12532 0.12495 0.12451 0.12395 0.12291 0.00001 ( 1)  0.048
  43 K   0.12659 0.12607 0.12568 0.12532 0.12495 0.12452 0.12395 0.12292 0.00001 ( 1)  0.048
  44 S   0.12628 0.12586 0.12555 0.12526 0.12496 0.12461 0.12416 0.12333 0.00001 ( 1)  0.048
  45 T   0.12634 0.12590 0.12557 0.12527 0.12496 0.12459 0.12412 0.12325 0.00001 ( 1)  0.048
  46 S   0.12682 0.12622 0.12578 0.12537 0.12494 0.12445 0.12380 0.12263 0.00001 ( 1)  0.048
  47 D   0.12684 0.12624 0.12579 0.12537 0.12494 0.12444 0.12378 0.12259 0.00001 ( 1)  0.048
  48 N   0.12683 0.12622 0.12578 0.12537 0.12494 0.12444 0.12380 0.12262 0.00001 ( 1)  0.048
  49 E   0.12661 0.12608 0.12569 0.12533 0.12495 0.12451 0.12394 0.12290 0.00001 ( 1)  0.048
  50 T   0.12753 0.12669 0.12608 0.12551 0.12491 0.12423 0.12333 0.12171 0.00000 ( 1)  0.048
  51 S   0.12773 0.12683 0.12616 0.12555 0.12490 0.12417 0.12320 0.12146 0.00000 ( 1)  0.048
  52 R   0.12677 0.12619 0.12576 0.12536 0.12494 0.12446 0.12383 0.12269 0.00001 ( 1)  0.048
  53 K   0.12674 0.12617 0.12575 0.12535 0.12494 0.12447 0.12385 0.12273 0.00001 ( 1)  0.048
  54 N   0.12683 0.12622 0.12578 0.12537 0.12494 0.12444 0.12380 0.12262 0.00001 ( 1)  0.048
  55 E   0.12661 0.12608 0.12569 0.12533 0.12495 0.12451 0.12394 0.12290 0.00001 ( 1)  0.048
  56 E   0.12661 0.12608 0.12569 0.12533 0.12495 0.12451 0.12394 0.12290 0.00001 ( 1)  0.048
  57 V   0.12640 0.12594 0.12560 0.12528 0.12495 0.12457 0.12408 0.12317 0.00001 ( 1)  0.048
  58 M   0.12758 0.12673 0.12610 0.12552 0.12491 0.12421 0.12330 0.12165 0.00000 ( 1)  0.048
  59 T   0.12753 0.12669 0.12608 0.12551 0.12491 0.12423 0.12333 0.12171 0.00000 ( 1)  0.048
  60 H   0.12631 0.12588 0.12556 0.12527 0.12496 0.12460 0.12413 0.12328 0.00001 ( 1)  0.048
  61 S   0.12609 0.12573 0.12547 0.12522 0.12496 0.12467 0.12428 0.12357 0.00001 ( 1)  0.048
  62 G   0.12648 0.12600 0.12564 0.12530 0.12495 0.12455 0.12402 0.12306 0.00001 ( 1)  0.048
  63 L   0.12573 0.12549 0.12531 0.12515 0.12498 0.12478 0.12452 0.12404 0.00001 ( 1)  0.048
  64 W   0.12607 0.12572 0.12546 0.12522 0.12496 0.12468 0.12429 0.12360 0.00001 ( 1)  0.048
  65 R   0.12677 0.12619 0.12576 0.12536 0.12494 0.12446 0.12383 0.12269 0.00001 ( 1)  0.048
  66 T   0.12717 0.12646 0.12593 0.12544 0.12492 0.12434 0.12357 0.12217 0.00001 ( 1)  0.048
  67 C   0.12708 0.12640 0.12589 0.12542 0.12493 0.12437 0.12363 0.12228 0.00001 ( 1)  0.048
  68 C   0.12708 0.12640 0.12589 0.12542 0.12493 0.12437 0.12363 0.12228 0.00001 ( 1)  0.048
  69 L   0.12564 0.12543 0.12528 0.12513 0.12498 0.12480 0.12457 0.12415 0.00001 ( 1)  0.048
  70 E   0.12661 0.12608 0.12569 0.12533 0.12495 0.12451 0.12394 0.12290 0.00001 ( 1)  0.048
  71 G   0.12648 0.12600 0.12564 0.12530 0.12495 0.12455 0.12402 0.12306 0.00001 ( 1)  0.048
  72 A   0.12661 0.12608 0.12569 0.12533 0.12495 0.12451 0.12394 0.12289 0.00001 ( 1)  0.048
  73 F   0.12736 0.12658 0.12601 0.12547 0.12492 0.12428 0.12345 0.12193 0.00001 ( 1)  0.048
  74 R   0.12550 0.12534 0.12522 0.12510 0.12498 0.12485 0.12467 0.12434 0.00001 ( 1)  0.048
  75 G   0.12717 0.12646 0.12593 0.12544 0.12492 0.12434 0.12357 0.12217 0.00001 ( 1)  0.048
  76 V   0.12658 0.12606 0.12567 0.12532 0.12495 0.12452 0.12396 0.12294 0.00001 ( 1)  0.048
  77 C   0.12708 0.12640 0.12589 0.12542 0.12493 0.12437 0.12363 0.12228 0.00001 ( 1)  0.048
  78 K   0.12674 0.12617 0.12575 0.12535 0.12494 0.12447 0.12385 0.12273 0.00001 ( 1)  0.048
  79 K   0.12659 0.12607 0.12568 0.12532 0.12495 0.12452 0.12395 0.12292 0.00001 ( 1)  0.048
  80 I   0.12781 0.12688 0.12620 0.12556 0.12490 0.12414 0.12315 0.12135 0.00000 ( 1)  0.048
  81 D   0.12684 0.12624 0.12579 0.12537 0.12494 0.12444 0.12378 0.12259 0.00001 ( 1)  0.048
  82 H   0.12699 0.12634 0.12585 0.12540 0.12493 0.12439 0.12368 0.12240 0.00001 ( 1)  0.048
  83 F   0.12736 0.12658 0.12601 0.12547 0.12492 0.12428 0.12345 0.12193 0.00001 ( 1)  0.048
  84 P   0.12615 0.12577 0.12549 0.12523 0.12496 0.12465 0.12424 0.12349 0.00001 ( 1)  0.048
  85 E   0.12661 0.12608 0.12569 0.12533 0.12495 0.12451 0.12394 0.12290 0.00001 ( 1)  0.048
  86 D   0.12684 0.12624 0.12579 0.12537 0.12494 0.12444 0.12378 0.12259 0.00001 ( 1)  0.048
  87 A   0.12661 0.12608 0.12569 0.12533 0.12495 0.12451 0.12394 0.12289 0.00001 ( 1)  0.048
  88 D   0.12777 0.12685 0.12618 0.12555 0.12490 0.12416 0.12318 0.12141 0.00000 ( 1)  0.048
  89 Y   0.12694 0.12630 0.12583 0.12539 0.12493 0.12441 0.12372 0.12247 0.00001 ( 1)  0.048
  90 E   0.12661 0.12608 0.12569 0.12533 0.12495 0.12451 0.12394 0.12290 0.00001 ( 1)  0.048
  91 Q   0.12590 0.12560 0.12539 0.12518 0.12497 0.12473 0.12441 0.12382 0.00001 ( 1)  0.048
  92 D   0.12771 0.12682 0.12616 0.12554 0.12490 0.12417 0.12321 0.12148 0.00000 ( 1)  0.048
  93 T   0.12634 0.12590 0.12557 0.12527 0.12496 0.12459 0.12412 0.12325 0.00001 ( 1)  0.048
  94 A   0.12704 0.12637 0.12587 0.12541 0.12493 0.12438 0.12365 0.12234 0.00001 ( 1)  0.048
  95 E   0.12676 0.12618 0.12575 0.12535 0.12494 0.12446 0.12384 0.12270 0.00001 ( 1)  0.048
  96 Y   0.12625 0.12584 0.12554 0.12525 0.12496 0.12462 0.12417 0.12336 0.00001 ( 1)  0.048
  97 L   0.12705 0.12638 0.12588 0.12541 0.12493 0.12437 0.12365 0.12232 0.00001 ( 1)  0.048
  98 L   0.12573 0.12549 0.12531 0.12515 0.12498 0.12478 0.12452 0.12404 0.00001 ( 1)  0.048
  99 R   0.12550 0.12534 0.12522 0.12510 0.12498 0.12485 0.12467 0.12434 0.00001 ( 1)  0.048
 100 A   0.12661 0.12608 0.12569 0.12533 0.12495 0.12451 0.12394 0.12289 0.00001 ( 1)  0.048
 101 V   0.12658 0.12606 0.12567 0.12532 0.12495 0.12452 0.12396 0.12294 0.00001 ( 1)  0.048
 102 R   0.12677 0.12619 0.12576 0.12536 0.12494 0.12446 0.12383 0.12269 0.00001 ( 1)  0.048
 103 A   0.12756 0.12671 0.12609 0.12551 0.12491 0.12422 0.12332 0.12168 0.00000 ( 1)  0.048
 104 S   0.12702 0.12636 0.12586 0.12541 0.12493 0.12438 0.12367 0.12236 0.00001 ( 1)  0.048
 105 S   0.12682 0.12622 0.12578 0.12537 0.12494 0.12445 0.12380 0.12263 0.00001 ( 1)  0.048
 106 V   0.12765 0.12677 0.12613 0.12553 0.12491 0.12419 0.12326 0.12156 0.00000 ( 1)  0.048
 107 F   0.12736 0.12658 0.12601 0.12547 0.12492 0.12428 0.12345 0.12193 0.00001 ( 1)  0.048
 108 P   0.12682 0.12622 0.12578 0.12537 0.12494 0.12444 0.12380 0.12262 0.00001 ( 1)  0.048
 109 I   0.12781 0.12688 0.12620 0.12556 0.12490 0.12414 0.12315 0.12135 0.00000 ( 1)  0.048
 110 L   0.12705 0.12638 0.12588 0.12541 0.12493 0.12437 0.12365 0.12232 0.00001 ( 1)  0.048
 111 S   0.12682 0.12622 0.12578 0.12537 0.12494 0.12445 0.12380 0.12263 0.00001 ( 1)  0.048
 112 V   0.12765 0.12677 0.12613 0.12553 0.12491 0.12419 0.12326 0.12156 0.00000 ( 1)  0.048
 113 T   0.12652 0.12602 0.12565 0.12531 0.12495 0.12454 0.12399 0.12301 0.00001 ( 1)  0.048
 114 L   0.12573 0.12549 0.12531 0.12515 0.12498 0.12478 0.12452 0.12404 0.00001 ( 1)  0.048
 115 L   0.12573 0.12549 0.12531 0.12515 0.12498 0.12478 0.12452 0.12404 0.00001 ( 1)  0.048
 116 F   0.12736 0.12658 0.12601 0.12547 0.12492 0.12428 0.12345 0.12193 0.00001 ( 1)  0.048
 117 F   0.12736 0.12658 0.12601 0.12547 0.12492 0.12428 0.12345 0.12193 0.00001 ( 1)  0.048
 118 G   0.12744 0.12663 0.12604 0.12549 0.12491 0.12426 0.12339 0.12183 0.00001 ( 1)  0.048
 119 G   0.12648 0.12600 0.12564 0.12530 0.12495 0.12455 0.12402 0.12306 0.00001 ( 1)  0.048
 120 L   0.12705 0.12638 0.12588 0.12541 0.12493 0.12437 0.12365 0.12232 0.00001 ( 1)  0.048
 121 C   0.12704 0.12637 0.12587 0.12541 0.12493 0.12438 0.12366 0.12234 0.00001 ( 1)  0.048
 122 V   0.12658 0.12606 0.12567 0.12532 0.12495 0.12452 0.12396 0.12294 0.00001 ( 1)  0.048
 123 A   0.12635 0.12591 0.12558 0.12527 0.12495 0.12459 0.12411 0.12323 0.00001 ( 1)  0.048
 124 A   0.12756 0.12671 0.12609 0.12551 0.12491 0.12422 0.12332 0.12168 0.00000 ( 1)  0.048
 125 S   0.12713 0.12643 0.12591 0.12543 0.12493 0.12435 0.12360 0.12222 0.00001 ( 1)  0.048
 126 E   0.12676 0.12618 0.12576 0.12536 0.12494 0.12446 0.12384 0.12270 0.00001 ( 1)  0.048
 127 F   0.12731 0.12655 0.12599 0.12546 0.12492 0.12430 0.12348 0.12199 0.00001 ( 1)  0.048
 128 H   0.12699 0.12634 0.12585 0.12540 0.12493 0.12439 0.12368 0.12240 0.00001 ( 1)  0.048
 129 R   0.12683 0.12623 0.12578 0.12537 0.12494 0.12444 0.12380 0.12262 0.00001 ( 1)  0.048
 130 S   0.12773 0.12683 0.12616 0.12555 0.12490 0.12417 0.12320 0.12146 0.00000 ( 1)  0.048
 131 R   0.12651 0.12602 0.12565 0.12531 0.12495 0.12454 0.12400 0.12302 0.00001 ( 1)  0.048
 132 H   0.12699 0.12634 0.12585 0.12540 0.12493 0.12439 0.12368 0.12240 0.00001 ( 1)  0.048
 133 N   0.12724 0.12650 0.12596 0.12545 0.12492 0.12432 0.12352 0.12208 0.00001 ( 1)  0.048
 134 V   0.12765 0.12677 0.12613 0.12553 0.12491 0.12419 0.12326 0.12156 0.00000 ( 1)  0.048
 135 I   0.12684 0.12623 0.12579 0.12537 0.12494 0.12444 0.12379 0.12260 0.00001 ( 1)  0.048
 136 L   0.12705 0.12638 0.12588 0.12541 0.12493 0.12437 0.12365 0.12232 0.00001 ( 1)  0.048
 137 S   0.12773 0.12683 0.12616 0.12555 0.12490 0.12417 0.12320 0.12146 0.00000 ( 1)  0.048
 138 A   0.12652 0.12602 0.12565 0.12531 0.12495 0.12454 0.12400 0.12301 0.00001 ( 1)  0.048
 139 G   0.12749 0.12667 0.12606 0.12550 0.12491 0.12424 0.12336 0.12176 0.00001 ( 1)  0.048
 140 I   0.12781 0.12688 0.12620 0.12556 0.12490 0.12414 0.12315 0.12135 0.00000 ( 1)  0.048
 141 F   0.12658 0.12606 0.12568 0.12532 0.12495 0.12452 0.12395 0.12293 0.00001 ( 1)  0.048
 142 F   0.12658 0.12606 0.12568 0.12532 0.12495 0.12452 0.12395 0.12293 0.00001 ( 1)  0.048
 143 V   0.12765 0.12677 0.12613 0.12553 0.12491 0.12419 0.12326 0.12156 0.00000 ( 1)  0.048
 144 S   0.12628 0.12586 0.12555 0.12526 0.12496 0.12461 0.12416 0.12333 0.00001 ( 1)  0.048
 145 A   0.12635 0.12591 0.12558 0.12527 0.12495 0.12459 0.12411 0.12323 0.00001 ( 1)  0.048
 146 G   0.12648 0.12600 0.12564 0.12530 0.12495 0.12455 0.12402 0.12306 0.00001 ( 1)  0.048
 147 L   0.12599 0.12567 0.12543 0.12520 0.12497 0.12470 0.12434 0.12370 0.00001 ( 1)  0.048
 148 S   0.12773 0.12683 0.12616 0.12555 0.12490 0.12417 0.12320 0.12146 0.00000 ( 1)  0.048
 149 N   0.12774 0.12684 0.12617 0.12555 0.12490 0.12416 0.12319 0.12144 0.00000 ( 1)  0.048
 150 I   0.12781 0.12688 0.12620 0.12556 0.12490 0.12414 0.12315 0.12135 0.00000 ( 1)  0.048
 151 I   0.12684 0.12623 0.12579 0.12537 0.12494 0.12444 0.12379 0.12260 0.00001 ( 1)  0.048
 152 G   0.12749 0.12667 0.12606 0.12550 0.12491 0.12424 0.12336 0.12176 0.00001 ( 1)  0.048
 153 I   0.12781 0.12688 0.12620 0.12556 0.12490 0.12414 0.12315 0.12135 0.00000 ( 1)  0.048
 154 I   0.12701 0.12635 0.12586 0.12540 0.12493 0.12439 0.12368 0.12238 0.00001 ( 1)  0.048
 155 V   0.12667 0.12612 0.12572 0.12534 0.12494 0.12449 0.12390 0.12282 0.00001 ( 1)  0.048
 156 Y   0.12625 0.12584 0.12554 0.12525 0.12496 0.12462 0.12417 0.12336 0.00001 ( 1)  0.048
 157 I   0.12701 0.12635 0.12586 0.12540 0.12493 0.12439 0.12368 0.12238 0.00001 ( 1)  0.048
 158 S   0.12587 0.12559 0.12537 0.12518 0.12497 0.12473 0.12442 0.12385 0.00001 ( 1)  0.048
 159 A   0.12756 0.12671 0.12609 0.12551 0.12491 0.12422 0.12332 0.12168 0.00000 ( 1)  0.048
 160 N   0.12769 0.12680 0.12615 0.12554 0.12490 0.12418 0.12323 0.12151 0.00000 ( 1)  0.048
 161 A   0.12720 0.12647 0.12594 0.12544 0.12492 0.12433 0.12355 0.12213 0.00001 ( 1)  0.048
 162 G   0.12622 0.12582 0.12552 0.12525 0.12496 0.12463 0.12419 0.12340 0.00001 ( 1)  0.048
 163 D   0.12777 0.12685 0.12618 0.12555 0.12490 0.12416 0.12318 0.12141 0.00000 ( 1)  0.048
 164 P   0.12682 0.12622 0.12578 0.12537 0.12494 0.12444 0.12380 0.12262 0.00001 ( 1)  0.048
 165 G   0.12648 0.12600 0.12564 0.12530 0.12495 0.12455 0.12402 0.12306 0.00001 ( 1)  0.048
 166 Q   0.12588 0.12559 0.12538 0.12518 0.12497 0.12473 0.12442 0.12384 0.00001 ( 1)  0.048
 167 R   0.12605 0.12571 0.12545 0.12521 0.12497 0.12468 0.12431 0.12362 0.00001 ( 1)  0.048
 168 D   0.12777 0.12685 0.12618 0.12555 0.12490 0.12416 0.12318 0.12141 0.00000 ( 1)  0.048
 169 Y   0.05519 0.07832 0.09533 0.11114 0.12755 0.14632 0.17085 0.21517 0.00013 ( 8)  0.055
 170 K   0.12659 0.12607 0.12568 0.12532 0.12495 0.12452 0.12395 0.12292 0.00001 ( 1)  0.048
 171 N   0.05520 0.07834 0.09535 0.11115 0.12756 0.14632 0.17084 0.21512 0.00013 ( 8)  0.055
 172 S   0.12682 0.12622 0.12578 0.12537 0.12494 0.12445 0.12380 0.12263 0.00001 ( 1)  0.048
 173 Y   0.12698 0.12633 0.12585 0.12540 0.12493 0.12440 0.12369 0.12242 0.00001 ( 1)  0.048
 174 S   0.12700 0.12634 0.12586 0.12540 0.12493 0.12439 0.12368 0.12239 0.00001 ( 1)  0.048
 175 Y   0.12625 0.12584 0.12554 0.12525 0.12496 0.12462 0.12417 0.12336 0.00001 ( 1)  0.048
 176 G   0.12657 0.12606 0.12567 0.12532 0.12495 0.12452 0.12396 0.12294 0.00001 ( 1)  0.048
 177 W   0.12607 0.12572 0.12546 0.12522 0.12496 0.12468 0.12429 0.12360 0.00001 ( 1)  0.048
 178 S   0.12702 0.12636 0.12586 0.12541 0.12493 0.12438 0.12367 0.12236 0.00001 ( 1)  0.048
 179 F   0.12658 0.12606 0.12568 0.12532 0.12495 0.12452 0.12395 0.12293 0.00001 ( 1)  0.048
 180 Y   0.12625 0.12584 0.12554 0.12525 0.12496 0.12462 0.12417 0.12336 0.00001 ( 1)  0.048
 181 F   0.12736 0.12658 0.12601 0.12547 0.12492 0.12428 0.12345 0.12193 0.00001 ( 1)  0.048
 182 G   0.12622 0.12582 0.12552 0.12525 0.12496 0.12463 0.12419 0.12340 0.00001 ( 1)  0.048
 183 A   0.12756 0.12671 0.12609 0.12551 0.12491 0.12422 0.12332 0.12168 0.00000 ( 1)  0.048
 184 F   0.12736 0.12658 0.12601 0.12547 0.12492 0.12428 0.12345 0.12193 0.00001 ( 1)  0.048
 185 S   0.12628 0.12586 0.12555 0.12526 0.12496 0.12461 0.12416 0.12333 0.00001 ( 1)  0.048
 186 F   0.12736 0.12658 0.12601 0.12547 0.12492 0.12428 0.12345 0.12193 0.00001 ( 1)  0.048
 187 I   0.12781 0.12688 0.12620 0.12556 0.12490 0.12414 0.12315 0.12135 0.00000 ( 1)  0.048
 188 I   0.12781 0.12688 0.12620 0.12556 0.12490 0.12414 0.12315 0.12135 0.00000 ( 1)  0.048
 189 A   0.12635 0.12591 0.12558 0.12527 0.12495 0.12459 0.12411 0.12323 0.00001 ( 1)  0.048
 190 Q   0.05498 0.07811 0.09514 0.11099 0.12746 0.14633 0.17104 0.21581 0.00014 ( 8)  0.055
 191 I   0.12684 0.12623 0.12579 0.12537 0.12494 0.12444 0.12379 0.12260 0.00001 ( 1)  0.048
 192 V   0.12640 0.12594 0.12560 0.12528 0.12495 0.12457 0.12408 0.12317 0.00001 ( 1)  0.048
 193 G   0.12622 0.12582 0.12552 0.12525 0.12496 0.12463 0.12419 0.12340 0.00001 ( 1)  0.048
 194 M   0.05517 0.07831 0.09532 0.11113 0.12755 0.14632 0.17086 0.21521 0.00013 ( 8)  0.055
 195 I   0.05515 0.07828 0.09530 0.11111 0.12753 0.14632 0.17089 0.21529 0.00013 ( 8)  0.055
 196 A   0.12753 0.12669 0.12608 0.12551 0.12491 0.12423 0.12334 0.12171 0.00000 ( 1)  0.048
 197 V   0.12658 0.12606 0.12567 0.12532 0.12495 0.12452 0.12396 0.12294 0.00001 ( 1)  0.048
 198 H   0.12699 0.12634 0.12585 0.12540 0.12493 0.12439 0.12368 0.12240 0.00001 ( 1)  0.048
 199 I   0.12781 0.12688 0.12620 0.12556 0.12490 0.12414 0.12315 0.12135 0.00000 ( 1)  0.048
 200 Y   0.12625 0.12584 0.12554 0.12525 0.12496 0.12462 0.12417 0.12336 0.00001 ( 1)  0.048
 201 I   0.12684 0.12623 0.12579 0.12537 0.12494 0.12444 0.12379 0.12260 0.00001 ( 1)  0.048
 202 E   0.12661 0.12608 0.12569 0.12533 0.12495 0.12451 0.12394 0.12290 0.00001 ( 1)  0.048
 203 K   0.12659 0.12607 0.12568 0.12532 0.12495 0.12452 0.12395 0.12292 0.00001 ( 1)  0.048
 204 H   0.12631 0.12588 0.12556 0.12527 0.12496 0.12460 0.12413 0.12328 0.00001 ( 1)  0.048
 205 Q   0.12590 0.12561 0.12539 0.12518 0.12497 0.12473 0.12440 0.12382 0.00001 ( 1)  0.048
 206 Q   0.12590 0.12561 0.12539 0.12518 0.12497 0.12473 0.12440 0.12382 0.00001 ( 1)  0.048
 207 L   0.12599 0.12567 0.12543 0.12520 0.12497 0.12470 0.12434 0.12370 0.00001 ( 1)  0.048
 208 R   0.12550 0.12534 0.12522 0.12510 0.12498 0.12485 0.12467 0.12434 0.00001 ( 1)  0.048
 209 A   0.12756 0.12671 0.12609 0.12551 0.12491 0.12422 0.12332 0.12168 0.00000 ( 1)  0.048
 210 K   0.12659 0.12607 0.12568 0.12532 0.12495 0.12452 0.12395 0.12292 0.00001 ( 1)  0.048
 211 S   0.12664 0.12610 0.12570 0.12533 0.12494 0.12450 0.12392 0.12286 0.00001 ( 1)  0.048
 212 H   0.12699 0.12634 0.12585 0.12540 0.12493 0.12439 0.12368 0.12240 0.00001 ( 1)  0.048
 213 S   0.12609 0.12573 0.12547 0.12522 0.12496 0.12467 0.12428 0.12357 0.00001 ( 1)  0.048
 214 E   0.12676 0.12618 0.12576 0.12536 0.12494 0.12446 0.12384 0.12270 0.00001 ( 1)  0.048
 215 F   0.12736 0.12658 0.12601 0.12547 0.12492 0.12428 0.12345 0.12193 0.00001 ( 1)  0.048
 216 L   0.12573 0.12549 0.12531 0.12515 0.12498 0.12478 0.12452 0.12404 0.00001 ( 1)  0.048
 217 K   0.12674 0.12617 0.12575 0.12535 0.12494 0.12447 0.12385 0.12273 0.00001 ( 1)  0.048
 218 K   0.12659 0.12607 0.12568 0.12532 0.12495 0.12452 0.12395 0.12292 0.00001 ( 1)  0.048
 219 S   0.12633 0.12589 0.12557 0.12527 0.12496 0.12460 0.12412 0.12326 0.00001 ( 1)  0.048
 220 T   0.12660 0.12607 0.12568 0.12532 0.12495 0.12451 0.12395 0.12291 0.00001 ( 1)  0.048
 221 F   0.12658 0.12606 0.12568 0.12532 0.12495 0.12452 0.12395 0.12293 0.00001 ( 1)  0.048
 222 A   0.12735 0.12657 0.12600 0.12547 0.12492 0.12428 0.12345 0.12195 0.00001 ( 1)  0.048
 223 R   0.12684 0.12623 0.12579 0.12537 0.12494 0.12444 0.12379 0.12260 0.00001 ( 1)  0.048
 224 L   0.12705 0.12638 0.12588 0.12541 0.12493 0.12437 0.12365 0.12232 0.00001 ( 1)  0.048
 225 P   0.12596 0.12565 0.12541 0.12520 0.12497 0.12471 0.12436 0.12373 0.00001 ( 1)  0.048
 226 P   0.12682 0.12622 0.12578 0.12537 0.12494 0.12444 0.12380 0.12262 0.00001 ( 1)  0.048
 227 Y   0.12698 0.12633 0.12585 0.12540 0.12493 0.12440 0.12369 0.12242 0.00001 ( 1)  0.048
 228 R   0.12677 0.12619 0.12576 0.12536 0.12494 0.12446 0.12383 0.12269 0.00001 ( 1)  0.048
 229 Y   0.12630 0.12587 0.12556 0.12526 0.12496 0.12460 0.12414 0.12330 0.00001 ( 1)  0.048
 230 R   0.12550 0.12534 0.12522 0.12510 0.12498 0.12485 0.12467 0.12434 0.00001 ( 1)  0.048
 231 F   0.12736 0.12658 0.12601 0.12547 0.12492 0.12428 0.12345 0.12193 0.00001 ( 1)  0.048
 232 R   0.12596 0.12565 0.12541 0.12520 0.12497 0.12471 0.12436 0.12374 0.00001 ( 1)  0.048
 233 M   0.05518 0.07832 0.09533 0.11114 0.12755 0.14632 0.17086 0.21519 0.00013 ( 8)  0.055
 234 R   0.12596 0.12565 0.12541 0.12520 0.12497 0.12471 0.12436 0.12374 0.00001 ( 1)  0.048
 235 S   0.12587 0.12559 0.12537 0.12518 0.12497 0.12473 0.12442 0.12385 0.00001 ( 1)  0.048
 236 S   0.12682 0.12622 0.12578 0.12537 0.12494 0.12445 0.12380 0.12263 0.00001 ( 1)  0.048
 237 S   0.12628 0.12586 0.12555 0.12526 0.12496 0.12461 0.12416 0.12333 0.00001 ( 1)  0.048
 238 R   0.12684 0.12623 0.12579 0.12537 0.12494 0.12444 0.12379 0.12260 0.00001 ( 1)  0.048

Positively selected sites

	Prob(w>1)  mean w


lnL = -1247.417954

Bayes Empirical Bayes (BEB) probabilities for 11 classes (class) & postmean_w
(amino acids refer to 1st sequence: _Pantro_2_4_)

   1 M   0.85566 0.05193 0.02742 0.01704 0.01133 0.00775 0.00532 0.00358 0.00225 0.00112 0.01659 ( 1)  0.108 +-  0.223
   2 R   0.84302 0.05237 0.02831 0.01802 0.01226 0.00858 0.00603 0.00415 0.00267 0.00136 0.02323 ( 1)  0.121 +-  0.261
   3 M   0.85566 0.05193 0.02742 0.01704 0.01133 0.00775 0.00532 0.00358 0.00225 0.00112 0.01659 ( 1)  0.108 +-  0.223
   4 C   0.83549 0.05253 0.02874 0.01851 0.01274 0.00903 0.00642 0.00447 0.00291 0.00150 0.02766 ( 1)  0.130 +-  0.284
   5 D   0.85817 0.05179 0.02720 0.01682 0.01112 0.00757 0.00517 0.00346 0.00217 0.00108 0.01546 ( 1)  0.106 +-  0.216
   6 R   0.83847 0.05248 0.02858 0.01832 0.01256 0.00885 0.00627 0.00434 0.00282 0.00145 0.02587 ( 1)  0.127 +-  0.275
   7 G   0.83949 0.05245 0.02851 0.01825 0.01249 0.00879 0.00621 0.00430 0.00279 0.00143 0.02529 ( 1)  0.125 +-  0.272
   8 I   0.85862 0.05176 0.02715 0.01677 0.01108 0.00753 0.00514 0.00344 0.00215 0.00107 0.01530 ( 1)  0.105 +-  0.215
   9 Q   0.82620 0.05264 0.02918 0.01904 0.01328 0.00953 0.00687 0.00484 0.00320 0.00167 0.03354 ( 1)  0.142 +-  0.315
  10 M   0.85566 0.05193 0.02742 0.01704 0.01133 0.00775 0.00532 0.00358 0.00225 0.00112 0.01659 ( 1)  0.108 +-  0.223
  11 L   0.83204 0.05258 0.02891 0.01872 0.01295 0.00922 0.00659 0.00461 0.00302 0.00156 0.02979 ( 1)  0.134 +-  0.295
  12 I   0.85862 0.05176 0.02715 0.01677 0.01108 0.00753 0.00514 0.00344 0.00215 0.00107 0.01530 ( 1)  0.105 +-  0.215
  13 T   0.85487 0.05195 0.02747 0.01710 0.01138 0.00780 0.00536 0.00361 0.00228 0.00114 0.01703 ( 1)  0.109 +-  0.225
  14 T   0.83995 0.05244 0.02849 0.01822 0.01246 0.00876 0.00619 0.00428 0.00277 0.00142 0.02501 ( 1)  0.125 +-  0.270
  15 V   0.83881 0.05246 0.02855 0.01829 0.01253 0.00883 0.00624 0.00433 0.00281 0.00144 0.02573 ( 1)  0.126 +-  0.275
  16 G   0.83275 0.05257 0.02887 0.01867 0.01290 0.00918 0.00655 0.00458 0.00300 0.00155 0.02938 ( 1)  0.133 +-  0.293
  17 A   0.85522 0.05193 0.02744 0.01707 0.01136 0.00777 0.00534 0.00360 0.00227 0.00113 0.01687 ( 1)  0.109 +-  0.224
  18 F   0.83975 0.05245 0.02850 0.01824 0.01247 0.00878 0.00620 0.00429 0.00278 0.00142 0.02512 ( 1)  0.125 +-  0.271
  19 A   0.83964 0.05244 0.02850 0.01823 0.01247 0.00878 0.00620 0.00429 0.00278 0.00142 0.02524 ( 1)  0.125 +-  0.272
  20 A   0.84023 0.05244 0.02847 0.01820 0.01244 0.00875 0.00617 0.00427 0.00276 0.00141 0.02485 ( 1)  0.125 +-  0.269
  21 F   0.83975 0.05245 0.02850 0.01824 0.01247 0.00878 0.00620 0.00429 0.00278 0.00142 0.02512 ( 1)  0.125 +-  0.271
  22 S   0.84383 0.05235 0.02826 0.01796 0.01220 0.00853 0.00598 0.00411 0.00265 0.00135 0.02278 ( 1)  0.120 +-  0.258
  23 L   0.82813 0.05262 0.02909 0.01894 0.01317 0.00943 0.00678 0.00477 0.00314 0.00163 0.03229 ( 1)  0.139 +-  0.308
  24 M   0.85566 0.05193 0.02742 0.01704 0.01133 0.00775 0.00532 0.00358 0.00225 0.00112 0.01659 ( 1)  0.108 +-  0.223
  25 T   0.85487 0.05195 0.02747 0.01710 0.01138 0.00780 0.00536 0.00361 0.00228 0.00114 0.01703 ( 1)  0.109 +-  0.225
  26 I   0.84407 0.05234 0.02824 0.01793 0.01218 0.00851 0.00597 0.00410 0.00264 0.00134 0.02268 ( 1)  0.120 +-  0.258
  27 A   0.83534 0.05253 0.02874 0.01852 0.01275 0.00903 0.00642 0.00447 0.00292 0.00150 0.02776 ( 1)  0.130 +-  0.285
  28 V   0.83947 0.05245 0.02851 0.01825 0.01248 0.00879 0.00621 0.00430 0.00279 0.00143 0.02533 ( 1)  0.125 +-  0.272
  29 G   0.85427 0.05197 0.02751 0.01715 0.01143 0.00784 0.00540 0.00364 0.00230 0.00115 0.01735 ( 1)  0.109 +-  0.227
  30 T   0.83829 0.05248 0.02859 0.01833 0.01257 0.00886 0.00628 0.00435 0.00283 0.00145 0.02599 ( 1)  0.127 +-  0.275
  31 D   0.85817 0.05179 0.02720 0.01682 0.01112 0.00757 0.00517 0.00346 0.00217 0.00108 0.01546 ( 1)  0.106 +-  0.216
  32 Y   0.84649 0.05227 0.02808 0.01776 0.01201 0.00836 0.00584 0.00399 0.00256 0.00130 0.02134 ( 1)  0.118 +-  0.250
  33 W   0.82976 0.05261 0.02902 0.01885 0.01308 0.00934 0.00670 0.00470 0.00309 0.00160 0.03123 ( 1)  0.137 +-  0.303
  34 L   0.82813 0.05262 0.02909 0.01894 0.01317 0.00943 0.00678 0.00477 0.00314 0.00163 0.03229 ( 1)  0.139 +-  0.308
  35 Y   0.83340 0.05256 0.02885 0.01863 0.01287 0.00914 0.00652 0.00455 0.00298 0.00154 0.02895 ( 1)  0.133 +-  0.291
  36 S   0.84721 0.05225 0.02804 0.01771 0.01196 0.00831 0.00580 0.00396 0.00254 0.00128 0.02093 ( 1)  0.117 +-  0.248
  37 R   0.83847 0.05248 0.02858 0.01832 0.01256 0.00885 0.00627 0.00434 0.00282 0.00145 0.02587 ( 1)  0.127 +-  0.275
  38 G   0.83949 0.05245 0.02851 0.01825 0.01249 0.00879 0.00621 0.00430 0.00279 0.00143 0.02529 ( 1)  0.125 +-  0.272
  39 V   0.83947 0.05245 0.02851 0.01825 0.01248 0.00879 0.00621 0.00430 0.00279 0.00143 0.02533 ( 1)  0.125 +-  0.272
  40 C   0.84821 0.05222 0.02797 0.01764 0.01189 0.00825 0.00574 0.00392 0.00250 0.00126 0.02040 ( 1)  0.116 +-  0.245
  41 R   0.84302 0.05237 0.02831 0.01802 0.01226 0.00858 0.00603 0.00415 0.00267 0.00136 0.02323 ( 1)  0.121 +-  0.261
  42 T   0.83995 0.05244 0.02849 0.01822 0.01246 0.00876 0.00619 0.00428 0.00277 0.00142 0.02501 ( 1)  0.125 +-  0.270
  43 K   0.83984 0.05245 0.02850 0.01823 0.01247 0.00877 0.00620 0.00429 0.00278 0.00142 0.02506 ( 1)  0.125 +-  0.270
  44 S   0.83394 0.05256 0.02882 0.01860 0.01284 0.00911 0.00650 0.00453 0.00296 0.00153 0.02861 ( 1)  0.132 +-  0.289
  45 T   0.83509 0.05254 0.02876 0.01853 0.01277 0.00905 0.00644 0.00448 0.00293 0.00151 0.02791 ( 1)  0.131 +-  0.286
  46 S   0.84383 0.05235 0.02826 0.01796 0.01220 0.00853 0.00598 0.00411 0.00265 0.00135 0.02278 ( 1)  0.120 +-  0.258
  47 D   0.84432 0.05234 0.02823 0.01792 0.01217 0.00850 0.00596 0.00409 0.00263 0.00134 0.02251 ( 1)  0.120 +-  0.257
  48 N   0.84400 0.05235 0.02825 0.01795 0.01219 0.00852 0.00598 0.00411 0.00264 0.00134 0.02269 ( 1)  0.120 +-  0.258
  49 E   0.84023 0.05244 0.02848 0.01821 0.01244 0.00875 0.00618 0.00427 0.00276 0.00141 0.02483 ( 1)  0.124 +-  0.269
  50 T   0.85487 0.05195 0.02747 0.01710 0.01138 0.00780 0.00536 0.00361 0.00228 0.00114 0.01703 ( 1)  0.109 +-  0.225
  51 S   0.85768 0.05182 0.02724 0.01686 0.01116 0.00760 0.00520 0.00348 0.00219 0.00109 0.01568 ( 1)  0.106 +-  0.217
  52 R   0.84302 0.05237 0.02831 0.01802 0.01226 0.00858 0.00603 0.00415 0.00267 0.00136 0.02323 ( 1)  0.121 +-  0.261
  53 K   0.84255 0.05239 0.02834 0.01805 0.01229 0.00861 0.00605 0.00417 0.00269 0.00137 0.02350 ( 1)  0.122 +-  0.262
  54 N   0.84400 0.05235 0.02825 0.01795 0.01219 0.00852 0.00598 0.00411 0.00264 0.00134 0.02269 ( 1)  0.120 +-  0.258
  55 E   0.84023 0.05244 0.02848 0.01821 0.01244 0.00875 0.00618 0.00427 0.00276 0.00141 0.02483 ( 1)  0.124 +-  0.269
  56 E   0.84023 0.05244 0.02848 0.01821 0.01244 0.00875 0.00618 0.00427 0.00276 0.00141 0.02483 ( 1)  0.124 +-  0.269
  57 V   0.83620 0.05251 0.02869 0.01846 0.01269 0.00898 0.00638 0.00444 0.00289 0.00149 0.02727 ( 1)  0.129 +-  0.282
  58 M   0.85566 0.05193 0.02742 0.01704 0.01133 0.00775 0.00532 0.00358 0.00225 0.00112 0.01659 ( 1)  0.108 +-  0.223
  59 T   0.85487 0.05195 0.02747 0.01710 0.01138 0.00780 0.00536 0.00361 0.00228 0.00114 0.01703 ( 1)  0.109 +-  0.225
  60 H   0.83468 0.05255 0.02879 0.01856 0.01279 0.00907 0.00646 0.00450 0.00294 0.00152 0.02813 ( 1)  0.131 +-  0.287
  61 S   0.83019 0.05260 0.02900 0.01882 0.01306 0.00932 0.00668 0.00468 0.00308 0.00160 0.03097 ( 1)  0.137 +-  0.302
  62 G   0.83784 0.05249 0.02861 0.01836 0.01259 0.00889 0.00630 0.00437 0.00284 0.00146 0.02627 ( 1)  0.127 +-  0.277
  63 L   0.82222 0.05266 0.02934 0.01924 0.01349 0.00973 0.00705 0.00500 0.00332 0.00174 0.03622 ( 1)  0.147 +-  0.329
  64 W   0.82976 0.05261 0.02902 0.01885 0.01308 0.00934 0.00670 0.00470 0.00309 0.00160 0.03123 ( 1)  0.137 +-  0.303
  65 R   0.84302 0.05237 0.02831 0.01802 0.01226 0.00858 0.00603 0.00415 0.00267 0.00136 0.02323 ( 1)  0.121 +-  0.261
  66 T   0.84948 0.05216 0.02787 0.01753 0.01179 0.00816 0.00567 0.00386 0.00246 0.00124 0.01979 ( 1)  0.114 +-  0.242
  67 C   0.84821 0.05222 0.02797 0.01764 0.01189 0.00825 0.00574 0.00392 0.00250 0.00126 0.02040 ( 1)  0.116 +-  0.245
  68 C   0.84821 0.05222 0.02797 0.01764 0.01189 0.00825 0.00574 0.00392 0.00250 0.00126 0.02040 ( 1)  0.116 +-  0.245
  69 L   0.82030 0.05266 0.02941 0.01934 0.01359 0.00983 0.00713 0.00507 0.00337 0.00177 0.03754 ( 1)  0.150 +-  0.336
  70 E   0.84023 0.05244 0.02848 0.01821 0.01244 0.00875 0.00618 0.00427 0.00276 0.00141 0.02483 ( 1)  0.124 +-  0.269
  71 G   0.83784 0.05249 0.02861 0.01836 0.01259 0.00889 0.00630 0.00437 0.00284 0.00146 0.02627 ( 1)  0.127 +-  0.277
  72 A   0.84023 0.05244 0.02847 0.01820 0.01244 0.00875 0.00617 0.00427 0.00276 0.00141 0.02485 ( 1)  0.125 +-  0.269
  73 F   0.85241 0.05206 0.02766 0.01731 0.01158 0.00797 0.00551 0.00373 0.00236 0.00118 0.01824 ( 1)  0.111 +-  0.233
  74 R   0.81678 0.05265 0.02953 0.01950 0.01376 0.00999 0.00728 0.00520 0.00347 0.00183 0.04000 ( 1)  0.154 +-  0.349
  75 G   0.84954 0.05216 0.02787 0.01753 0.01179 0.00816 0.00567 0.00386 0.00246 0.00124 0.01973 ( 1)  0.114 +-  0.241
  76 V   0.83947 0.05245 0.02851 0.01825 0.01248 0.00879 0.00621 0.00430 0.00279 0.00143 0.02533 ( 1)  0.125 +-  0.272
  77 C   0.84821 0.05222 0.02797 0.01764 0.01189 0.00825 0.00574 0.00392 0.00250 0.00126 0.02040 ( 1)  0.116 +-  0.245
  78 K   0.84255 0.05239 0.02834 0.01805 0.01229 0.00861 0.00605 0.00417 0.00269 0.00137 0.02350 ( 1)  0.122 +-  0.262
  79 K   0.83984 0.05245 0.02850 0.01823 0.01247 0.00877 0.00620 0.00429 0.00278 0.00142 0.02506 ( 1)  0.125 +-  0.270
  80 I   0.85862 0.05176 0.02715 0.01677 0.01108 0.00753 0.00514 0.00344 0.00215 0.00107 0.01530 ( 1)  0.105 +-  0.215
  81 D   0.84432 0.05234 0.02823 0.01792 0.01217 0.00850 0.00596 0.00409 0.00263 0.00134 0.02251 ( 1)  0.120 +-  0.257
  82 H   0.84688 0.05227 0.02807 0.01774 0.01199 0.00834 0.00582 0.00398 0.00255 0.00129 0.02108 ( 1)  0.117 +-  0.249
  83 F   0.85241 0.05206 0.02766 0.01731 0.01158 0.00797 0.00551 0.00373 0.00236 0.00118 0.01824 ( 1)  0.111 +-  0.233
  84 P   0.83150 0.05259 0.02894 0.01875 0.01298 0.00925 0.00662 0.00463 0.00304 0.00157 0.03012 ( 1)  0.135 +-  0.297
  85 E   0.84023 0.05244 0.02848 0.01821 0.01244 0.00875 0.00618 0.00427 0.00276 0.00141 0.02483 ( 1)  0.124 +-  0.269
  86 D   0.84432 0.05234 0.02823 0.01792 0.01217 0.00850 0.00596 0.00409 0.00263 0.00134 0.02251 ( 1)  0.120 +-  0.257
  87 A   0.84023 0.05244 0.02847 0.01820 0.01244 0.00875 0.00617 0.00427 0.00276 0.00141 0.02485 ( 1)  0.125 +-  0.269
  88 D   0.85817 0.05179 0.02720 0.01682 0.01112 0.00757 0.00517 0.00346 0.00217 0.00108 0.01546 ( 1)  0.106 +-  0.216
  89 Y   0.84580 0.05229 0.02813 0.01781 0.01206 0.00840 0.00588 0.00403 0.00258 0.00131 0.02172 ( 1)  0.118 +-  0.252
  90 E   0.84023 0.05244 0.02848 0.01821 0.01244 0.00875 0.00618 0.00427 0.00276 0.00141 0.02483 ( 1)  0.124 +-  0.269
  91 Q   0.82611 0.05264 0.02918 0.01904 0.01329 0.00954 0.00687 0.00485 0.00320 0.00167 0.03362 ( 1)  0.142 +-  0.315
  92 D   0.85734 0.05183 0.02726 0.01689 0.01118 0.00762 0.00522 0.00350 0.00220 0.00109 0.01587 ( 1)  0.106 +-  0.218
  93 T   0.83509 0.05254 0.02876 0.01853 0.01277 0.00905 0.00644 0.00448 0.00293 0.00151 0.02791 ( 1)  0.131 +-  0.286
  94 A   0.84749 0.05223 0.02801 0.01768 0.01194 0.00829 0.00578 0.00395 0.00253 0.00128 0.02082 ( 1)  0.116 +-  0.247
  95 E   0.84280 0.05237 0.02832 0.01803 0.01227 0.00859 0.00604 0.00416 0.00268 0.00137 0.02338 ( 1)  0.122 +-  0.262
  96 Y   0.83340 0.05256 0.02885 0.01863 0.01287 0.00914 0.00652 0.00455 0.00298 0.00154 0.02895 ( 1)  0.133 +-  0.291
  97 L   0.84778 0.05223 0.02800 0.01767 0.01192 0.00828 0.00577 0.00394 0.00252 0.00127 0.02062 ( 1)  0.116 +-  0.246
  98 L   0.82222 0.05266 0.02934 0.01924 0.01349 0.00973 0.00705 0.00500 0.00332 0.00174 0.03622 ( 1)  0.147 +-  0.329
  99 R   0.81678 0.05265 0.02953 0.01950 0.01376 0.00999 0.00728 0.00520 0.00347 0.00183 0.04000 ( 1)  0.154 +-  0.349
 100 A   0.84023 0.05244 0.02847 0.01820 0.01244 0.00875 0.00617 0.00427 0.00276 0.00141 0.02485 ( 1)  0.125 +-  0.269
 101 V   0.83947 0.05245 0.02851 0.01825 0.01248 0.00879 0.00621 0.00430 0.00279 0.00143 0.02533 ( 1)  0.125 +-  0.272
 102 R   0.84302 0.05237 0.02831 0.01802 0.01226 0.00858 0.00603 0.00415 0.00267 0.00136 0.02323 ( 1)  0.121 +-  0.261
 103 A   0.85522 0.05193 0.02744 0.01707 0.01136 0.00777 0.00534 0.00360 0.00227 0.00113 0.01687 ( 1)  0.109 +-  0.224
 104 S   0.84721 0.05225 0.02804 0.01771 0.01196 0.00831 0.00580 0.00396 0.00254 0.00128 0.02093 ( 1)  0.117 +-  0.248
 105 S   0.84383 0.05235 0.02826 0.01796 0.01220 0.00853 0.00598 0.00411 0.00265 0.00135 0.02278 ( 1)  0.120 +-  0.258
 106 V   0.85632 0.05186 0.02734 0.01697 0.01126 0.00769 0.00527 0.00354 0.00223 0.00111 0.01640 ( 1)  0.108 +-  0.222
 107 F   0.85241 0.05206 0.02766 0.01731 0.01158 0.00797 0.00551 0.00373 0.00236 0.00118 0.01824 ( 1)  0.111 +-  0.233
 108 P   0.84405 0.05235 0.02825 0.01795 0.01219 0.00852 0.00597 0.00410 0.00264 0.00134 0.02264 ( 1)  0.120 +-  0.257
 109 I   0.85862 0.05176 0.02715 0.01677 0.01108 0.00753 0.00514 0.00344 0.00215 0.00107 0.01530 ( 1)  0.105 +-  0.215
 110 L   0.84778 0.05223 0.02800 0.01767 0.01192 0.00828 0.00577 0.00394 0.00252 0.00127 0.02062 ( 1)  0.116 +-  0.246
 111 S   0.84383 0.05235 0.02826 0.01796 0.01220 0.00853 0.00598 0.00411 0.00265 0.00135 0.02278 ( 1)  0.120 +-  0.258
 112 V   0.85632 0.05186 0.02734 0.01697 0.01126 0.00769 0.00527 0.00354 0.00223 0.00111 0.01640 ( 1)  0.108 +-  0.222
 113 T   0.83865 0.05247 0.02857 0.01831 0.01254 0.00884 0.00626 0.00434 0.00281 0.00144 0.02577 ( 1)  0.126 +-  0.274
 114 L   0.82222 0.05266 0.02934 0.01924 0.01349 0.00973 0.00705 0.00500 0.00332 0.00174 0.03622 ( 1)  0.147 +-  0.329
 115 L   0.82222 0.05266 0.02934 0.01924 0.01349 0.00973 0.00705 0.00500 0.00332 0.00174 0.03622 ( 1)  0.147 +-  0.329
 116 F   0.85241 0.05206 0.02766 0.01731 0.01158 0.00797 0.00551 0.00373 0.00236 0.00118 0.01824 ( 1)  0.111 +-  0.233
 117 F   0.85241 0.05206 0.02766 0.01731 0.01158 0.00797 0.00551 0.00373 0.00236 0.00118 0.01824 ( 1)  0.111 +-  0.233
 118 G   0.85346 0.05200 0.02757 0.01721 0.01149 0.00789 0.00544 0.00368 0.00233 0.00116 0.01775 ( 1)  0.110 +-  0.230
 119 G   0.83784 0.05249 0.02861 0.01836 0.01259 0.00889 0.00630 0.00437 0.00284 0.00146 0.02627 ( 1)  0.127 +-  0.277
 120 L   0.84778 0.05223 0.02800 0.01767 0.01192 0.00828 0.00577 0.00394 0.00252 0.00127 0.02062 ( 1)  0.116 +-  0.246
 121 C   0.84747 0.05224 0.02802 0.01769 0.01194 0.00829 0.00578 0.00395 0.00253 0.00128 0.02081 ( 1)  0.116 +-  0.247
 122 V   0.83947 0.05245 0.02851 0.01825 0.01248 0.00879 0.00621 0.00430 0.00279 0.00143 0.02533 ( 1)  0.125 +-  0.272
 123 A   0.83534 0.05253 0.02874 0.01852 0.01275 0.00903 0.00642 0.00447 0.00292 0.00150 0.02776 ( 1)  0.130 +-  0.285
 124 A   0.85522 0.05193 0.02744 0.01707 0.01136 0.00777 0.00534 0.00360 0.00227 0.00113 0.01687 ( 1)  0.109 +-  0.224
 125 S   0.84855 0.05217 0.02791 0.01758 0.01184 0.00821 0.00572 0.00390 0.00249 0.00126 0.02037 ( 1)  0.116 +-  0.245
 126 E   0.84294 0.05238 0.02831 0.01802 0.01226 0.00858 0.00603 0.00415 0.00268 0.00136 0.02328 ( 1)  0.121 +-  0.261
 127 F   0.85164 0.05208 0.02771 0.01736 0.01163 0.00802 0.00555 0.00376 0.00239 0.00120 0.01866 ( 1)  0.112 +-  0.235
 128 H   0.84688 0.05227 0.02807 0.01774 0.01199 0.00834 0.00582 0.00398 0.00255 0.00129 0.02108 ( 1)  0.117 +-  0.249
 129 R   0.84405 0.05235 0.02825 0.01795 0.01219 0.00852 0.00597 0.00410 0.00264 0.00134 0.02264 ( 1)  0.120 +-  0.257
 130 S   0.85768 0.05182 0.02724 0.01686 0.01116 0.00760 0.00520 0.00348 0.00219 0.00109 0.01568 ( 1)  0.106 +-  0.217
 131 R   0.83847 0.05248 0.02858 0.01832 0.01256 0.00885 0.00627 0.00434 0.00282 0.00145 0.02587 ( 1)  0.127 +-  0.275
 132 H   0.84688 0.05227 0.02807 0.01774 0.01199 0.00834 0.00582 0.00398 0.00255 0.00129 0.02108 ( 1)  0.117 +-  0.249
 133 N   0.85039 0.05211 0.02779 0.01745 0.01171 0.00809 0.00561 0.00382 0.00243 0.00122 0.01938 ( 1)  0.114 +-  0.239
 134 V   0.85632 0.05186 0.02734 0.01697 0.01126 0.00769 0.00527 0.00354 0.00223 0.00111 0.01640 ( 1)  0.108 +-  0.222
 135 I   0.84407 0.05234 0.02824 0.01793 0.01218 0.00851 0.00597 0.00410 0.00264 0.00134 0.02268 ( 1)  0.120 +-  0.258
 136 L   0.84778 0.05223 0.02800 0.01767 0.01192 0.00828 0.00577 0.00394 0.00252 0.00127 0.02062 ( 1)  0.116 +-  0.246
 137 S   0.85768 0.05182 0.02724 0.01686 0.01116 0.00760 0.00520 0.00348 0.00219 0.00109 0.01568 ( 1)  0.106 +-  0.217
 138 A   0.83856 0.05247 0.02857 0.01831 0.01255 0.00885 0.00626 0.00434 0.00282 0.00144 0.02583 ( 1)  0.126 +-  0.275
 139 G   0.85427 0.05197 0.02751 0.01715 0.01143 0.00784 0.00540 0.00364 0.00230 0.00115 0.01735 ( 1)  0.109 +-  0.227
 140 I   0.85862 0.05176 0.02715 0.01677 0.01108 0.00753 0.00514 0.00344 0.00215 0.00107 0.01530 ( 1)  0.105 +-  0.215
 141 F   0.83975 0.05245 0.02850 0.01824 0.01247 0.00878 0.00620 0.00429 0.00278 0.00142 0.02512 ( 1)  0.125 +-  0.271
 142 F   0.83975 0.05245 0.02850 0.01824 0.01247 0.00878 0.00620 0.00429 0.00278 0.00142 0.02512 ( 1)  0.125 +-  0.271
 143 V   0.85632 0.05186 0.02734 0.01697 0.01126 0.00769 0.00527 0.00354 0.00223 0.00111 0.01640 ( 1)  0.108 +-  0.222
 144 S   0.83394 0.05256 0.02882 0.01860 0.01284 0.00911 0.00650 0.00453 0.00296 0.00153 0.02861 ( 1)  0.132 +-  0.289
 145 A   0.83534 0.05253 0.02874 0.01852 0.01275 0.00903 0.00642 0.00447 0.00292 0.00150 0.02776 ( 1)  0.130 +-  0.285
 146 G   0.83784 0.05249 0.02861 0.01836 0.01259 0.00889 0.00630 0.00437 0.00284 0.00146 0.02627 ( 1)  0.127 +-  0.277
 147 L   0.82813 0.05262 0.02909 0.01894 0.01317 0.00943 0.00678 0.00477 0.00314 0.00163 0.03229 ( 1)  0.139 +-  0.308
 148 S   0.85768 0.05182 0.02724 0.01686 0.01116 0.00760 0.00520 0.00348 0.00219 0.00109 0.01568 ( 1)  0.106 +-  0.217
 149 N   0.85784 0.05181 0.02723 0.01685 0.01115 0.00759 0.00519 0.00348 0.00218 0.00108 0.01560 ( 1)  0.106 +-  0.217
 150 I   0.85862 0.05176 0.02715 0.01677 0.01108 0.00753 0.00514 0.00344 0.00215 0.00107 0.01530 ( 1)  0.105 +-  0.215
 151 I   0.84407 0.05234 0.02824 0.01793 0.01218 0.00851 0.00597 0.00410 0.00264 0.00134 0.02268 ( 1)  0.120 +-  0.258
 152 G   0.85427 0.05197 0.02751 0.01715 0.01143 0.00784 0.00540 0.00364 0.00230 0.00115 0.01735 ( 1)  0.109 +-  0.227
 153 I   0.85862 0.05176 0.02715 0.01677 0.01108 0.00753 0.00514 0.00344 0.00215 0.00107 0.01530 ( 1)  0.105 +-  0.215
 154 I   0.84695 0.05226 0.02805 0.01773 0.01198 0.00833 0.00581 0.00397 0.00254 0.00129 0.02109 ( 1)  0.117 +-  0.249
 155 V   0.84117 0.05241 0.02841 0.01813 0.01237 0.00869 0.00612 0.00423 0.00273 0.00140 0.02435 ( 1)  0.124 +-  0.267
 156 Y   0.83340 0.05256 0.02885 0.01863 0.01287 0.00914 0.00652 0.00455 0.00298 0.00154 0.02895 ( 1)  0.133 +-  0.291
 157 I   0.84695 0.05226 0.02805 0.01773 0.01198 0.00833 0.00581 0.00397 0.00254 0.00129 0.02109 ( 1)  0.117 +-  0.249
 158 S   0.82547 0.05264 0.02921 0.01908 0.01332 0.00957 0.00690 0.00487 0.00322 0.00168 0.03405 ( 1)  0.143 +-  0.318
 159 A   0.85522 0.05193 0.02744 0.01707 0.01136 0.00777 0.00534 0.00360 0.00227 0.00113 0.01687 ( 1)  0.109 +-  0.224
 160 N   0.85702 0.05185 0.02729 0.01692 0.01121 0.00765 0.00524 0.00351 0.00221 0.00110 0.01601 ( 1)  0.107 +-  0.219
 161 A   0.84995 0.05215 0.02784 0.01750 0.01176 0.00813 0.00565 0.00384 0.00245 0.00123 0.01951 ( 1)  0.114 +-  0.240
 162 G   0.83275 0.05257 0.02887 0.01867 0.01290 0.00918 0.00655 0.00458 0.00300 0.00155 0.02938 ( 1)  0.133 +-  0.293
 163 D   0.85817 0.05179 0.02720 0.01682 0.01112 0.00757 0.00517 0.00346 0.00217 0.00108 0.01546 ( 1)  0.106 +-  0.216
 164 P   0.84405 0.05235 0.02825 0.01795 0.01219 0.00852 0.00597 0.00410 0.00264 0.00134 0.02264 ( 1)  0.120 +-  0.257
 165 G   0.83784 0.05249 0.02861 0.01836 0.01259 0.00889 0.00630 0.00437 0.00284 0.00146 0.02627 ( 1)  0.127 +-  0.277
 166 Q   0.82545 0.05262 0.02919 0.01906 0.01331 0.00956 0.00689 0.00487 0.00322 0.00168 0.03414 ( 1)  0.143 +-  0.319
 167 R   0.82937 0.05261 0.02904 0.01887 0.01311 0.00936 0.00672 0.00472 0.00310 0.00161 0.03149 ( 1)  0.138 +-  0.304
 168 D   0.85817 0.05179 0.02720 0.01682 0.01112 0.00757 0.00517 0.00346 0.00217 0.00108 0.01546 ( 1)  0.106 +-  0.216
 169 Y   0.34908 0.06485 0.05832 0.05185 0.04524 0.03857 0.03190 0.02517 0.01819 0.01004 0.30679 ( 1)  0.682 +-  0.758
 170 K   0.83984 0.05245 0.02850 0.01823 0.01247 0.00877 0.00620 0.00429 0.00278 0.00142 0.02506 ( 1)  0.125 +-  0.270
 171 N   0.34960 0.06490 0.05833 0.05183 0.04520 0.03853 0.03185 0.02512 0.01815 0.01002 0.30647 ( 1)  0.682 +-  0.760
 172 S   0.84383 0.05235 0.02826 0.01796 0.01220 0.00853 0.00598 0.00411 0.00265 0.00135 0.02278 ( 1)  0.120 +-  0.258
 173 Y   0.84649 0.05227 0.02808 0.01776 0.01201 0.00836 0.00584 0.00399 0.00256 0.00130 0.02134 ( 1)  0.118 +-  0.250
 174 S   0.84686 0.05226 0.02806 0.01774 0.01199 0.00833 0.00582 0.00398 0.00255 0.00129 0.02113 ( 1)  0.117 +-  0.249
 175 Y   0.83340 0.05256 0.02885 0.01863 0.01287 0.00914 0.00652 0.00455 0.00298 0.00154 0.02895 ( 1)  0.133 +-  0.291
 176 G   0.83949 0.05245 0.02851 0.01825 0.01249 0.00879 0.00621 0.00430 0.00279 0.00143 0.02529 ( 1)  0.125 +-  0.272
 177 W   0.82976 0.05261 0.02902 0.01885 0.01308 0.00934 0.00670 0.00470 0.00309 0.00160 0.03123 ( 1)  0.137 +-  0.303
 178 S   0.84721 0.05225 0.02804 0.01771 0.01196 0.00831 0.00580 0.00396 0.00254 0.00128 0.02093 ( 1)  0.117 +-  0.248
 179 F   0.83975 0.05245 0.02850 0.01824 0.01247 0.00878 0.00620 0.00429 0.00278 0.00142 0.02512 ( 1)  0.125 +-  0.271
 180 Y   0.83340 0.05256 0.02885 0.01863 0.01287 0.00914 0.00652 0.00455 0.00298 0.00154 0.02895 ( 1)  0.133 +-  0.291
 181 F   0.85241 0.05206 0.02766 0.01731 0.01158 0.00797 0.00551 0.00373 0.00236 0.00118 0.01824 ( 1)  0.111 +-  0.233
 182 G   0.83275 0.05257 0.02887 0.01867 0.01290 0.00918 0.00655 0.00458 0.00300 0.00155 0.02938 ( 1)  0.133 +-  0.293
 183 A   0.85522 0.05193 0.02744 0.01707 0.01136 0.00777 0.00534 0.00360 0.00227 0.00113 0.01687 ( 1)  0.109 +-  0.224
 184 F   0.85241 0.05206 0.02766 0.01731 0.01158 0.00797 0.00551 0.00373 0.00236 0.00118 0.01824 ( 1)  0.111 +-  0.233
 185 S   0.83394 0.05256 0.02882 0.01860 0.01284 0.00911 0.00650 0.00453 0.00296 0.00153 0.02861 ( 1)  0.132 +-  0.289
 186 F   0.85241 0.05206 0.02766 0.01731 0.01158 0.00797 0.00551 0.00373 0.00236 0.00118 0.01824 ( 1)  0.111 +-  0.233
 187 I   0.85862 0.05176 0.02715 0.01677 0.01108 0.00753 0.00514 0.00344 0.00215 0.00107 0.01530 ( 1)  0.105 +-  0.215
 188 I   0.85862 0.05176 0.02715 0.01677 0.01108 0.00753 0.00514 0.00344 0.00215 0.00107 0.01530 ( 1)  0.105 +-  0.215
 189 A   0.83534 0.05253 0.02874 0.01852 0.01275 0.00903 0.00642 0.00447 0.00292 0.00150 0.02776 ( 1)  0.130 +-  0.285
 190 Q   0.32599 0.06120 0.05562 0.04997 0.04405 0.03796 0.03172 0.02529 0.01846 0.01030 0.33944 (11)  0.741 +-  0.800
 191 I   0.84407 0.05234 0.02824 0.01793 0.01218 0.00851 0.00597 0.00410 0.00264 0.00134 0.02268 ( 1)  0.120 +-  0.258
 192 V   0.83620 0.05251 0.02869 0.01846 0.01269 0.00898 0.00638 0.00444 0.00289 0.00149 0.02727 ( 1)  0.129 +-  0.282
 193 G   0.83275 0.05257 0.02887 0.01867 0.01290 0.00918 0.00655 0.00458 0.00300 0.00155 0.02938 ( 1)  0.133 +-  0.293
 194 M   0.34701 0.06450 0.05805 0.05164 0.04509 0.03848 0.03185 0.02515 0.01819 0.01006 0.30996 ( 1)  0.688 +-  0.764
 195 I   0.34405 0.06404 0.05771 0.05142 0.04496 0.03842 0.03184 0.02518 0.01824 0.01009 0.31404 ( 1)  0.695 +-  0.769
 196 A   0.85482 0.05195 0.02747 0.01710 0.01139 0.00780 0.00537 0.00362 0.00228 0.00114 0.01706 ( 1)  0.109 +-  0.226
 197 V   0.83947 0.05245 0.02851 0.01825 0.01248 0.00879 0.00621 0.00430 0.00279 0.00143 0.02533 ( 1)  0.125 +-  0.272
 198 H   0.84688 0.05227 0.02807 0.01774 0.01199 0.00834 0.00582 0.00398 0.00255 0.00129 0.02108 ( 1)  0.117 +-  0.249
 199 I   0.85862 0.05176 0.02715 0.01677 0.01108 0.00753 0.00514 0.00344 0.00215 0.00107 0.01530 ( 1)  0.105 +-  0.215
 200 Y   0.83340 0.05256 0.02885 0.01863 0.01287 0.00914 0.00652 0.00455 0.00298 0.00154 0.02895 ( 1)  0.133 +-  0.291
 201 I   0.84407 0.05234 0.02824 0.01793 0.01218 0.00851 0.00597 0.00410 0.00264 0.00134 0.02268 ( 1)  0.120 +-  0.258
 202 E   0.84023 0.05244 0.02848 0.01821 0.01244 0.00875 0.00618 0.00427 0.00276 0.00141 0.02483 ( 1)  0.124 +-  0.269
 203 K   0.83984 0.05245 0.02850 0.01823 0.01247 0.00877 0.00620 0.00429 0.00278 0.00142 0.02506 ( 1)  0.125 +-  0.270
 204 H   0.83468 0.05255 0.02879 0.01856 0.01279 0.00907 0.00646 0.00450 0.00294 0.00152 0.02813 ( 1)  0.131 +-  0.287
 205 Q   0.82620 0.05264 0.02918 0.01904 0.01328 0.00953 0.00687 0.00484 0.00320 0.00167 0.03354 ( 1)  0.142 +-  0.315
 206 Q   0.82620 0.05264 0.02918 0.01904 0.01328 0.00953 0.00687 0.00484 0.00320 0.00167 0.03354 ( 1)  0.142 +-  0.315
 207 L   0.82813 0.05262 0.02909 0.01894 0.01317 0.00943 0.00678 0.00477 0.00314 0.00163 0.03229 ( 1)  0.139 +-  0.308
 208 R   0.81678 0.05265 0.02953 0.01950 0.01376 0.00999 0.00728 0.00520 0.00347 0.00183 0.04000 ( 1)  0.154 +-  0.349
 209 A   0.85522 0.05193 0.02744 0.01707 0.01136 0.00777 0.00534 0.00360 0.00227 0.00113 0.01687 ( 1)  0.109 +-  0.224
 210 K   0.83984 0.05245 0.02850 0.01823 0.01247 0.00877 0.00620 0.00429 0.00278 0.00142 0.02506 ( 1)  0.125 +-  0.270
 211 S   0.84071 0.05243 0.02845 0.01817 0.01241 0.00872 0.00615 0.00425 0.00275 0.00140 0.02455 ( 1)  0.124 +-  0.268
 212 H   0.84688 0.05227 0.02807 0.01774 0.01199 0.00834 0.00582 0.00398 0.00255 0.00129 0.02108 ( 1)  0.117 +-  0.249
 213 S   0.83019 0.05260 0.02900 0.01882 0.01306 0.00932 0.00668 0.00468 0.00308 0.00160 0.03097 ( 1)  0.137 +-  0.302
 214 E   0.84294 0.05238 0.02831 0.01802 0.01226 0.00858 0.00603 0.00415 0.00268 0.00136 0.02328 ( 1)  0.121 +-  0.261
 215 F   0.85241 0.05206 0.02766 0.01731 0.01158 0.00797 0.00551 0.00373 0.00236 0.00118 0.01824 ( 1)  0.111 +-  0.233
 216 L   0.82222 0.05266 0.02934 0.01924 0.01349 0.00973 0.00705 0.00500 0.00332 0.00174 0.03622 ( 1)  0.147 +-  0.329
 217 K   0.84255 0.05239 0.02834 0.01805 0.01229 0.00861 0.00605 0.00417 0.00269 0.00137 0.02350 ( 1)  0.122 +-  0.262
 218 K   0.83984 0.05245 0.02850 0.01823 0.01247 0.00877 0.00620 0.00429 0.00278 0.00142 0.02506 ( 1)  0.125 +-  0.270
 219 S   0.83495 0.05254 0.02877 0.01854 0.01278 0.00906 0.00644 0.00449 0.00293 0.00151 0.02799 ( 1)  0.131 +-  0.286
 220 T   0.83995 0.05244 0.02849 0.01822 0.01246 0.00876 0.00619 0.00428 0.00277 0.00142 0.02501 ( 1)  0.125 +-  0.270
 221 F   0.83975 0.05245 0.02850 0.01824 0.01247 0.00878 0.00620 0.00429 0.00278 0.00142 0.02512 ( 1)  0.125 +-  0.271
 222 A   0.85222 0.05206 0.02768 0.01732 0.01159 0.00798 0.00552 0.00374 0.00237 0.00119 0.01834 ( 1)  0.112 +-  0.233
 223 R   0.84427 0.05234 0.02823 0.01793 0.01217 0.00850 0.00596 0.00409 0.00263 0.00134 0.02252 ( 1)  0.120 +-  0.257
 224 L   0.84778 0.05223 0.02800 0.01767 0.01192 0.00828 0.00577 0.00394 0.00252 0.00127 0.02062 ( 1)  0.116 +-  0.246
 225 P   0.82755 0.05263 0.02912 0.01897 0.01321 0.00946 0.00680 0.00479 0.00316 0.00164 0.03266 ( 1)  0.140 +-  0.310
 226 P   0.84405 0.05235 0.02825 0.01795 0.01219 0.00852 0.00597 0.00410 0.00264 0.00134 0.02264 ( 1)  0.120 +-  0.257
 227 Y   0.84649 0.05227 0.02808 0.01776 0.01201 0.00836 0.00584 0.00399 0.00256 0.00130 0.02134 ( 1)  0.118 +-  0.250
 228 R   0.84302 0.05237 0.02831 0.01802 0.01226 0.00858 0.00603 0.00415 0.00267 0.00136 0.02323 ( 1)  0.121 +-  0.261
 229 Y   0.83440 0.05255 0.02879 0.01857 0.01281 0.00909 0.00647 0.00451 0.00295 0.00152 0.02834 ( 1)  0.131 +-  0.288
 230 R   0.81678 0.05265 0.02953 0.01950 0.01376 0.00999 0.00728 0.00520 0.00347 0.00183 0.04000 ( 1)  0.154 +-  0.349
 231 F   0.85241 0.05206 0.02766 0.01731 0.01158 0.00797 0.00551 0.00373 0.00236 0.00118 0.01824 ( 1)  0.111 +-  0.233
 232 R   0.82744 0.05263 0.02913 0.01897 0.01321 0.00947 0.00681 0.00479 0.00316 0.00165 0.03274 ( 1)  0.140 +-  0.311
 233 M   0.34755 0.06459 0.05811 0.05169 0.04512 0.03850 0.03186 0.02515 0.01819 0.01005 0.30919 ( 1)  0.687 +-  0.763
 234 R   0.82744 0.05263 0.02913 0.01897 0.01321 0.00947 0.00681 0.00479 0.00316 0.00165 0.03274 ( 1)  0.140 +-  0.311
 235 S   0.82547 0.05264 0.02921 0.01908 0.01332 0.00957 0.00690 0.00487 0.00322 0.00168 0.03405 ( 1)  0.143 +-  0.318
 236 S   0.84383 0.05235 0.02826 0.01796 0.01220 0.00853 0.00598 0.00411 0.00265 0.00135 0.02278 ( 1)  0.120 +-  0.258
 237 S   0.83394 0.05256 0.02882 0.01860 0.01284 0.00911 0.00650 0.00453 0.00296 0.00153 0.02861 ( 1)  0.132 +-  0.289
 238 R   0.84427 0.05234 0.02823 0.01793 0.01217 0.00850 0.00596 0.00409 0.00263 0.00134 0.02252 ( 1)  0.120 +-  0.257

Positively selected sites

	Prob(w>1)  mean w


Ancestral reconstruction by CODONML.

(_Pantro_2_4_: 0.077679, (((((((_Papanu_2_8_: 0.031253, _Caljac_2_9_: 0.026490): 0.008498, _Nomleu_2_7_: 0.012960): 0.000004, _Homsap_2_6_: 0.013047): 0.000004, _Ponabe_2_5_: 0.013000): 0.000004, _Gorgor_2_3_: 0.004326): 0.030627, _Macmul_2_2_: 0.000004): 0.000004, _Chlsab_2_1_: 0.008616): 0.000004);

(1, (((((((2, 3), 4), 5), 6), 7), 8), 9));

  10..1    10..11   11..12   12..13   13..14   14..15   15..16   16..17   17..2    17..3    16..4    15..5    14..6    13..7    12..8    11..9  

tree with node labels for Rod Page's TreeView
(1__Pantro_2_4_, (((((((2__Papanu_2_8_, 3__Caljac_2_9_) 17 , 4__Nomleu_2_7_) 16 , 5__Homsap_2_6_) 15 , 6__Ponabe_2_5_) 14 , 7__Gorgor_2_3_) 13 , 8__Macmul_2_2_) 12 , 9__Chlsab_2_1_) 11 ) 10 ;

Nodes 10 to 17 are ancestral

(1) Marginal reconstruction of ancestral sequences
(eqn. 4 in Yang et al. 1995 Genetics 141:1641-1650).

Prob of best state at each node, listed by site

   site   Freq   Data: 

   1      5   ATG (M) ATG (M) ATG (M) ATG (M) ATG (M) ATG (M) ATG (M) ATG (M) ATG (M) :  ATG M 1.000 (M 1.000) ATG M 1.000 (M 1.000) ATG M 1.000 (M 1.000) ATG M 1.000 (M 1.000) ATG M 1.000 (M 1.000) ATG M 1.000 (M 1.000) ATG M 1.000 (M 1.000) ATG M 1.000 (M 1.000)
   2      6   AGG (R) AGG (R) AGG (R) AGG (R) AGG (R) AGG (R) AGG (R) AGG (R) AGG (R) :  AGG R 1.000 (R 1.000) AGG R 1.000 (R 1.000) AGG R 1.000 (R 1.000) AGG R 1.000 (R 1.000) AGG R 1.000 (R 1.000) AGG R 1.000 (R 1.000) AGG R 1.000 (R 1.000) AGG R 1.000 (R 1.000)
   3      5   ATG (M) ATG (M) ATG (M) ATG (M) ATG (M) ATG (M) ATG (M) ATG (M) ATG (M) :  ATG M 1.000 (M 1.000) ATG M 1.000 (M 1.000) ATG M 1.000 (M 1.000) ATG M 1.000 (M 1.000) ATG M 1.000 (M 1.000) ATG M 1.000 (M 1.000) ATG M 1.000 (M 1.000) ATG M 1.000 (M 1.000)
   4      1   TGT (C) TGT (C) TGT (C) TGT (C) TGT (C) TGT (C) TGT (C) TGT (C) TGT (C) :  TGT C 1.000 (C 1.000) TGT C 1.000 (C 1.000) TGT C 1.000 (C 1.000) TGT C 1.000 (C 1.000) TGT C 1.000 (C 1.000) TGT C 1.000 (C 1.000) TGT C 1.000 (C 1.000) TGT C 1.000 (C 1.000)
   5      5   GAC (D) GAC (D) GAC (D) GAC (D) GAC (D) GAC (D) GAC (D) GAC (D) GAC (D) :  GAC D 1.000 (D 1.000) GAC D 1.000 (D 1.000) GAC D 1.000 (D 1.000) GAC D 1.000 (D 1.000) GAC D 1.000 (D 1.000) GAC D 1.000 (D 1.000) GAC D 1.000 (D 1.000) GAC D 1.000 (D 1.000)
   6      3   AGA (R) AGA (R) AGA (R) AGA (R) AGA (R) AGA (R) AGA (R) AGA (R) AGA (R) :  AGA R 1.000 (R 1.000) AGA R 1.000 (R 1.000) AGA R 1.000 (R 1.000) AGA R 1.000 (R 1.000) AGA R 1.000 (R 1.000) AGA R 1.000 (R 1.000) AGA R 1.000 (R 1.000) AGA R 1.000 (R 1.000)
   7      3   GGT (G) GGT (G) GGT (G) GGT (G) GGT (G) GGT (G) GGT (G) GGT (G) GGT (G) :  GGT G 1.000 (G 1.000) GGT G 1.000 (G 1.000) GGT G 1.000 (G 1.000) GGT G 1.000 (G 1.000) GGT G 1.000 (G 1.000) GGT G 1.000 (G 1.000) GGT G 1.000 (G 1.000) GGT G 1.000 (G 1.000)
   8     10   ATC (I) ATC (I) ATC (I) ATC (I) ATC (I) ATC (I) ATC (I) ATC (I) ATC (I) :  ATC I 1.000 (I 1.000) ATC I 1.000 (I 1.000) ATC I 1.000 (I 1.000) ATC I 1.000 (I 1.000) ATC I 1.000 (I 1.000) ATC I 1.000 (I 1.000) ATC I 1.000 (I 1.000) ATC I 1.000 (I 1.000)
   9      3   CAG (Q) CAG (Q) CAG (Q) CAG (Q) CAG (Q) CAG (Q) CAG (Q) CAG (Q) CAG (Q) :  CAG Q 1.000 (Q 1.000) CAG Q 1.000 (Q 1.000) CAG Q 1.000 (Q 1.000) CAG Q 1.000 (Q 1.000) CAG Q 1.000 (Q 1.000) CAG Q 1.000 (Q 1.000) CAG Q 1.000 (Q 1.000) CAG Q 1.000 (Q 1.000)
  10      5   ATG (M) ATG (M) ATG (M) ATG (M) ATG (M) ATG (M) ATG (M) ATG (M) ATG (M) :  ATG M 1.000 (M 1.000) ATG M 1.000 (M 1.000) ATG M 1.000 (M 1.000) ATG M 1.000 (M 1.000) ATG M 1.000 (M 1.000) ATG M 1.000 (M 1.000) ATG M 1.000 (M 1.000) ATG M 1.000 (M 1.000)
  11      1   TTG (L) TTG (L) TTG (L) TTG (L) TTG (L) TTG (L) TTG (L) TTG (L) TTG (L) :  TTG L 1.000 (L 1.000) TTG L 1.000 (L 1.000) TTG L 1.000 (L 1.000) TTG L 1.000 (L 1.000) TTG L 1.000 (L 1.000) TTG L 1.000 (L 1.000) TTG L 1.000 (L 1.000) TTG L 1.000 (L 1.000)
  12     10   ATC (I) ATC (I) ATC (I) ATC (I) ATC (I) ATC (I) ATC (I) ATC (I) ATC (I) :  ATC I 1.000 (I 1.000) ATC I 1.000 (I 1.000) ATC I 1.000 (I 1.000) ATC I 1.000 (I 1.000) ATC I 1.000 (I 1.000) ATC I 1.000 (I 1.000) ATC I 1.000 (I 1.000) ATC I 1.000 (I 1.000)
  13      4   ACC (T) ACC (T) ACC (T) ACC (T) ACC (T) ACC (T) ACC (T) ACC (T) ACC (T) :  ACC T 1.000 (T 1.000) ACC T 1.000 (T 1.000) ACC T 1.000 (T 1.000) ACC T 1.000 (T 1.000) ACC T 1.000 (T 1.000) ACC T 1.000 (T 1.000) ACC T 1.000 (T 1.000) ACC T 1.000 (T 1.000)
  14      3   ACT (T) ACT (T) ACT (T) ACT (T) ACT (T) ACT (T) ACT (T) ACT (T) ACT (T) :  ACT T 1.000 (T 1.000) ACT T 1.000 (T 1.000) ACT T 1.000 (T 1.000) ACT T 1.000 (T 1.000) ACT T 1.000 (T 1.000) ACT T 1.000 (T 1.000) ACT T 1.000 (T 1.000) ACT T 1.000 (T 1.000)
  15      1   GTA (V) GTG (V) GTG (V) GTG (V) GTA (V) GTG (V) GTA (V) GTG (V) GTG (V) :  GTG V 1.000 (V 1.000) GTG V 1.000 (V 1.000) GTG V 1.000 (V 1.000) GTG V 0.999 (V 1.000) GTG V 0.999 (V 1.000) GTG V 0.999 (V 1.000) GTG V 0.999 (V 1.000) GTG V 1.000 (V 1.000)
  16      4   GGA (G) GGA (G) GGA (G) GGA (G) GGA (G) GGA (G) GGA (G) GGA (G) GGA (G) :  GGA G 1.000 (G 1.000) GGA G 1.000 (G 1.000) GGA G 1.000 (G 1.000) GGA G 1.000 (G 1.000) GGA G 1.000 (G 1.000) GGA G 1.000 (G 1.000) GGA G 1.000 (G 1.000) GGA G 1.000 (G 1.000)
  17      6   GCC (A) GCC (A) GCC (A) GCC (A) GCC (A) GCC (A) GCC (A) GCC (A) GCC (A) :  GCC A 1.000 (A 1.000) GCC A 1.000 (A 1.000) GCC A 1.000 (A 1.000) GCC A 1.000 (A 1.000) GCC A 1.000 (A 1.000) GCC A 1.000 (A 1.000) GCC A 1.000 (A 1.000) GCC A 1.000 (A 1.000)
  18      6   TTT (F) TTT (F) TTT (F) TTT (F) TTT (F) TTT (F) TTT (F) TTT (F) TTT (F) :  TTT F 1.000 (F 1.000) TTT F 1.000 (F 1.000) TTT F 1.000 (F 1.000) TTT F 1.000 (F 1.000) TTT F 1.000 (F 1.000) TTT F 1.000 (F 1.000) TTT F 1.000 (F 1.000) TTT F 1.000 (F 1.000)
  19      1   GCC (A) GCA (A) GCA (A) GCA (A) GCC (A) GCA (A) GCA (A) GCA (A) GCA (A) :  GCA A 1.000 (A 1.000) GCA A 1.000 (A 1.000) GCA A 1.000 (A 1.000) GCA A 1.000 (A 1.000) GCA A 1.000 (A 1.000) GCA A 1.000 (A 1.000) GCA A 1.000 (A 1.000) GCA A 1.000 (A 1.000)
  20      4   GCT (A) GCT (A) GCT (A) GCT (A) GCT (A) GCT (A) GCT (A) GCT (A) GCT (A) :  GCT A 1.000 (A 1.000) GCT A 1.000 (A 1.000) GCT A 1.000 (A 1.000) GCT A 1.000 (A 1.000) GCT A 1.000 (A 1.000) GCT A 1.000 (A 1.000) GCT A 1.000 (A 1.000) GCT A 1.000 (A 1.000)
  21      6   TTT (F) TTT (F) TTT (F) TTT (F) TTT (F) TTT (F) TTT (F) TTT (F) TTT (F) :  TTT F 1.000 (F 1.000) TTT F 1.000 (F 1.000) TTT F 1.000 (F 1.000) TTT F 1.000 (F 1.000) TTT F 1.000 (F 1.000) TTT F 1.000 (F 1.000) TTT F 1.000 (F 1.000) TTT F 1.000 (F 1.000)
  22      6   AGT (S) AGT (S) AGT (S) AGT (S) AGT (S) AGT (S) AGT (S) AGT (S) AGT (S) :  AGT S 1.000 (S 1.000) AGT S 1.000 (S 1.000) AGT S 1.000 (S 1.000) AGT S 1.000 (S 1.000) AGT S 1.000 (S 1.000) AGT S 1.000 (S 1.000) AGT S 1.000 (S 1.000) AGT S 1.000 (S 1.000)
  23      4   TTA (L) TTA (L) TTA (L) TTA (L) TTA (L) TTA (L) TTA (L) TTA (L) TTA (L) :  TTA L 1.000 (L 1.000) TTA L 1.000 (L 1.000) TTA L 1.000 (L 1.000) TTA L 1.000 (L 1.000) TTA L 1.000 (L 1.000) TTA L 1.000 (L 1.000) TTA L 1.000 (L 1.000) TTA L 1.000 (L 1.000)
  24      5   ATG (M) ATG (M) ATG (M) ATG (M) ATG (M) ATG (M) ATG (M) ATG (M) ATG (M) :  ATG M 1.000 (M 1.000) ATG M 1.000 (M 1.000) ATG M 1.000 (M 1.000) ATG M 1.000 (M 1.000) ATG M 1.000 (M 1.000) ATG M 1.000 (M 1.000) ATG M 1.000 (M 1.000) ATG M 1.000 (M 1.000)
  25      4   ACC (T) ACC (T) ACC (T) ACC (T) ACC (T) ACC (T) ACC (T) ACC (T) ACC (T) :  ACC T 1.000 (T 1.000) ACC T 1.000 (T 1.000) ACC T 1.000 (T 1.000) ACC T 1.000 (T 1.000) ACC T 1.000 (T 1.000) ACC T 1.000 (T 1.000) ACC T 1.000 (T 1.000) ACC T 1.000 (T 1.000)
  26      5   ATT (I) ATT (I) ATT (I) ATT (I) ATT (I) ATT (I) ATT (I) ATT (I) ATT (I) :  ATT I 1.000 (I 1.000) ATT I 1.000 (I 1.000) ATT I 1.000 (I 1.000) ATT I 1.000 (I 1.000) ATT I 1.000 (I 1.000) ATT I 1.000 (I 1.000) ATT I 1.000 (I 1.000) ATT I 1.000 (I 1.000)
  27      4   GCA (A) GCA (A) GCA (A) GCA (A) GCA (A) GCA (A) GCA (A) GCA (A) GCA (A) :  GCA A 1.000 (A 1.000) GCA A 1.000 (A 1.000) GCA A 1.000 (A 1.000) GCA A 1.000 (A 1.000) GCA A 1.000 (A 1.000) GCA A 1.000 (A 1.000) GCA A 1.000 (A 1.000) GCA A 1.000 (A 1.000)
  28      6   GTG (V) GTG (V) GTG (V) GTG (V) GTG (V) GTG (V) GTG (V) GTG (V) GTG (V) :  GTG V 1.000 (V 1.000) GTG V 1.000 (V 1.000) GTG V 1.000 (V 1.000) GTG V 1.000 (V 1.000) GTG V 1.000 (V 1.000) GTG V 1.000 (V 1.000) GTG V 1.000 (V 1.000) GTG V 1.000 (V 1.000)
  29      3   GGC (G) GGC (G) GGC (G) GGC (G) GGC (G) GGC (G) GGC (G) GGC (G) GGC (G) :  GGC G 1.000 (G 1.000) GGC G 1.000 (G 1.000) GGC G 1.000 (G 1.000) GGC G 1.000 (G 1.000) GGC G 1.000 (G 1.000) GGC G 1.000 (G 1.000) GGC G 1.000 (G 1.000) GGC G 1.000 (G 1.000)
  30      1   ACG (T) ACG (T) ACG (T) ACG (T) ACG (T) ACG (T) ACG (T) ACG (T) ACG (T) :  ACG T 1.000 (T 1.000) ACG T 1.000 (T 1.000) ACG T 1.000 (T 1.000) ACG T 1.000 (T 1.000) ACG T 1.000 (T 1.000) ACG T 1.000 (T 1.000) ACG T 1.000 (T 1.000) ACG T 1.000 (T 1.000)
  31      5   GAC (D) GAC (D) GAC (D) GAC (D) GAC (D) GAC (D) GAC (D) GAC (D) GAC (D) :  GAC D 1.000 (D 1.000) GAC D 1.000 (D 1.000) GAC D 1.000 (D 1.000) GAC D 1.000 (D 1.000) GAC D 1.000 (D 1.000) GAC D 1.000 (D 1.000) GAC D 1.000 (D 1.000) GAC D 1.000 (D 1.000)
  32      3   TAC (Y) TAC (Y) TAC (Y) TAC (Y) TAC (Y) TAC (Y) TAC (Y) TAC (Y) TAC (Y) :  TAC Y 1.000 (Y 1.000) TAC Y 1.000 (Y 1.000) TAC Y 1.000 (Y 1.000) TAC Y 1.000 (Y 1.000) TAC Y 1.000 (Y 1.000) TAC Y 1.000 (Y 1.000) TAC Y 1.000 (Y 1.000) TAC Y 1.000 (Y 1.000)
  33      3   TGG (W) TGG (W) TGG (W) TGG (W) TGG (W) TGG (W) TGG (W) TGG (W) TGG (W) :  TGG W 1.000 (W 1.000) TGG W 1.000 (W 1.000) TGG W 1.000 (W 1.000) TGG W 1.000 (W 1.000) TGG W 1.000 (W 1.000) TGG W 1.000 (W 1.000) TGG W 1.000 (W 1.000) TGG W 1.000 (W 1.000)
  34      4   TTA (L) TTA (L) TTA (L) TTA (L) TTA (L) TTA (L) TTA (L) TTA (L) TTA (L) :  TTA L 1.000 (L 1.000) TTA L 1.000 (L 1.000) TTA L 1.000 (L 1.000) TTA L 1.000 (L 1.000) TTA L 1.000 (L 1.000) TTA L 1.000 (L 1.000) TTA L 1.000 (L 1.000) TTA L 1.000 (L 1.000)
  35      6   TAT (Y) TAT (Y) TAT (Y) TAT (Y) TAT (Y) TAT (Y) TAT (Y) TAT (Y) TAT (Y) :  TAT Y 1.000 (Y 1.000) TAT Y 1.000 (Y 1.000) TAT Y 1.000 (Y 1.000) TAT Y 1.000 (Y 1.000) TAT Y 1.000 (Y 1.000) TAT Y 1.000 (Y 1.000) TAT Y 1.000 (Y 1.000) TAT Y 1.000 (Y 1.000)
  36      3   TCC (S) TCC (S) TCC (S) TCC (S) TCC (S) TCC (S) TCC (S) TCC (S) TCC (S) :  TCC S 1.000 (S 1.000) TCC S 1.000 (S 1.000) TCC S 1.000 (S 1.000) TCC S 1.000 (S 1.000) TCC S 1.000 (S 1.000) TCC S 1.000 (S 1.000) TCC S 1.000 (S 1.000) TCC S 1.000 (S 1.000)
  37      3   AGA (R) AGA (R) AGA (R) AGA (R) AGA (R) AGA (R) AGA (R) AGA (R) AGA (R) :  AGA R 1.000 (R 1.000) AGA R 1.000 (R 1.000) AGA R 1.000 (R 1.000) AGA R 1.000 (R 1.000) AGA R 1.000 (R 1.000) AGA R 1.000 (R 1.000) AGA R 1.000 (R 1.000) AGA R 1.000 (R 1.000)
  38      3   GGT (G) GGT (G) GGT (G) GGT (G) GGT (G) GGT (G) GGT (G) GGT (G) GGT (G) :  GGT G 1.000 (G 1.000) GGT G 1.000 (G 1.000) GGT G 1.000 (G 1.000) GGT G 1.000 (G 1.000) GGT G 1.000 (G 1.000) GGT G 1.000 (G 1.000) GGT G 1.000 (G 1.000) GGT G 1.000 (G 1.000)
  39      6   GTG (V) GTG (V) GTG (V) GTG (V) GTG (V) GTG (V) GTG (V) GTG (V) GTG (V) :  GTG V 1.000 (V 1.000) GTG V 1.000 (V 1.000) GTG V 1.000 (V 1.000) GTG V 1.000 (V 1.000) GTG V 1.000 (V 1.000) GTG V 1.000 (V 1.000) GTG V 1.000 (V 1.000) GTG V 1.000 (V 1.000)
  40      4   TGC (C) TGC (C) TGC (C) TGC (C) TGC (C) TGC (C) TGC (C) TGC (C) TGC (C) :  TGC C 1.000 (C 1.000) TGC C 1.000 (C 1.000) TGC C 1.000 (C 1.000) TGC C 1.000 (C 1.000) TGC C 1.000 (C 1.000) TGC C 1.000 (C 1.000) TGC C 1.000 (C 1.000) TGC C 1.000 (C 1.000)
  41      6   AGG (R) AGG (R) AGG (R) AGG (R) AGG (R) AGG (R) AGG (R) AGG (R) AGG (R) :  AGG R 1.000 (R 1.000) AGG R 1.000 (R 1.000) AGG R 1.000 (R 1.000) AGG R 1.000 (R 1.000) AGG R 1.000 (R 1.000) AGG R 1.000 (R 1.000) AGG R 1.000 (R 1.000) AGG R 1.000 (R 1.000)
  42      3   ACT (T) ACT (T) ACT (T) ACT (T) ACT (T) ACT (T) ACT (T) ACT (T) ACT (T) :  ACT T 1.000 (T 1.000) ACT T 1.000 (T 1.000) ACT T 1.000 (T 1.000) ACT T 1.000 (T 1.000) ACT T 1.000 (T 1.000) ACT T 1.000 (T 1.000) ACT T 1.000 (T 1.000) ACT T 1.000 (T 1.000)
  43      6   AAA (K) AAA (K) AAA (K) AAA (K) AAA (K) AAA (K) AAA (K) AAA (K) AAA (K) :  AAA K 1.000 (K 1.000) AAA K 1.000 (K 1.000) AAA K 1.000 (K 1.000) AAA K 1.000 (K 1.000) AAA K 1.000 (K 1.000) AAA K 1.000 (K 1.000) AAA K 1.000 (K 1.000) AAA K 1.000 (K 1.000)
  44      4   TCT (S) TCT (S) TCT (S) TCT (S) TCT (S) TCT (S) TCT (S) TCT (S) TCT (S) :  TCT S 1.000 (S 1.000) TCT S 1.000 (S 1.000) TCT S 1.000 (S 1.000) TCT S 1.000 (S 1.000) TCT S 1.000 (S 1.000) TCT S 1.000 (S 1.000) TCT S 1.000 (S 1.000) TCT S 1.000 (S 1.000)
  45      2   ACA (T) ACA (T) ACA (T) ACA (T) ACA (T) ACA (T) ACA (T) ACA (T) ACA (T) :  ACA T 1.000 (T 1.000) ACA T 1.000 (T 1.000) ACA T 1.000 (T 1.000) ACA T 1.000 (T 1.000) ACA T 1.000 (T 1.000) ACA T 1.000 (T 1.000) ACA T 1.000 (T 1.000) ACA T 1.000 (T 1.000)
  46      6   AGT (S) AGT (S) AGT (S) AGT (S) AGT (S) AGT (S) AGT (S) AGT (S) AGT (S) :  AGT S 1.000 (S 1.000) AGT S 1.000 (S 1.000) AGT S 1.000 (S 1.000) AGT S 1.000 (S 1.000) AGT S 1.000 (S 1.000) AGT S 1.000 (S 1.000) AGT S 1.000 (S 1.000) AGT S 1.000 (S 1.000)
  47      3   GAT (D) GAT (D) GAT (D) GAT (D) GAT (D) GAT (D) GAT (D) GAT (D) GAT (D) :  GAT D 1.000 (D 1.000) GAT D 1.000 (D 1.000) GAT D 1.000 (D 1.000) GAT D 1.000 (D 1.000) GAT D 1.000 (D 1.000) GAT D 1.000 (D 1.000) GAT D 1.000 (D 1.000) GAT D 1.000 (D 1.000)
  48      2   AAT (N) AAT (N) AAT (N) AAT (N) AAT (N) AAT (N) AAT (N) AAT (N) AAT (N) :  AAT N 1.000 (N 1.000) AAT N 1.000 (N 1.000) AAT N 1.000 (N 1.000) AAT N 1.000 (N 1.000) AAT N 1.000 (N 1.000) AAT N 1.000 (N 1.000) AAT N 1.000 (N 1.000) AAT N 1.000 (N 1.000)
  49      7   GAA (E) GAA (E) GAA (E) GAA (E) GAA (E) GAA (E) GAA (E) GAA (E) GAA (E) :  GAA E 1.000 (E 1.000) GAA E 1.000 (E 1.000) GAA E 1.000 (E 1.000) GAA E 1.000 (E 1.000) GAA E 1.000 (E 1.000) GAA E 1.000 (E 1.000) GAA E 1.000 (E 1.000) GAA E 1.000 (E 1.000)
  50      4   ACC (T) ACC (T) ACC (T) ACC (T) ACC (T) ACC (T) ACC (T) ACC (T) ACC (T) :  ACC T 1.000 (T 1.000) ACC T 1.000 (T 1.000) ACC T 1.000 (T 1.000) ACC T 1.000 (T 1.000) ACC T 1.000 (T 1.000) ACC T 1.000 (T 1.000) ACC T 1.000 (T 1.000) ACC T 1.000 (T 1.000)
  51      4   AGC (S) AGC (S) AGC (S) AGC (S) AGC (S) AGC (S) AGC (S) AGC (S) AGC (S) :  AGC S 1.000 (S 1.000) AGC S 1.000 (S 1.000) AGC S 1.000 (S 1.000) AGC S 1.000 (S 1.000) AGC S 1.000 (S 1.000) AGC S 1.000 (S 1.000) AGC S 1.000 (S 1.000) AGC S 1.000 (S 1.000)
  52      6   AGG (R) AGG (R) AGG (R) AGG (R) AGG (R) AGG (R) AGG (R) AGG (R) AGG (R) :  AGG R 1.000 (R 1.000) AGG R 1.000 (R 1.000) AGG R 1.000 (R 1.000) AGG R 1.000 (R 1.000) AGG R 1.000 (R 1.000) AGG R 1.000 (R 1.000) AGG R 1.000 (R 1.000) AGG R 1.000 (R 1.000)
  53      3   AAG (K) AAG (K) AAG (K) AAG (K) AAG (K) AAG (K) AAG (K) AAG (K) AAG (K) :  AAG K 1.000 (K 1.000) AAG K 1.000 (K 1.000) AAG K 1.000 (K 1.000) AAG K 1.000 (K 1.000) AAG K 1.000 (K 1.000) AAG K 1.000 (K 1.000) AAG K 1.000 (K 1.000) AAG K 1.000 (K 1.000)
  54      2   AAT (N) AAT (N) AAT (N) AAT (N) AAT (N) AAT (N) AAT (N) AAT (N) AAT (N) :  AAT N 1.000 (N 1.000) AAT N 1.000 (N 1.000) AAT N 1.000 (N 1.000) AAT N 1.000 (N 1.000) AAT N 1.000 (N 1.000) AAT N 1.000 (N 1.000) AAT N 1.000 (N 1.000) AAT N 1.000 (N 1.000)
  55      7   GAA (E) GAA (E) GAA (E) GAA (E) GAA (E) GAA (E) GAA (E) GAA (E) GAA (E) :  GAA E 1.000 (E 1.000) GAA E 1.000 (E 1.000) GAA E 1.000 (E 1.000) GAA E 1.000 (E 1.000) GAA E 1.000 (E 1.000) GAA E 1.000 (E 1.000) GAA E 1.000 (E 1.000) GAA E 1.000 (E 1.000)
  56      7   GAA (E) GAA (E) GAA (E) GAA (E) GAA (E) GAA (E) GAA (E) GAA (E) GAA (E) :  GAA E 1.000 (E 1.000) GAA E 1.000 (E 1.000) GAA E 1.000 (E 1.000) GAA E 1.000 (E 1.000) GAA E 1.000 (E 1.000) GAA E 1.000 (E 1.000) GAA E 1.000 (E 1.000) GAA E 1.000 (E 1.000)
  57      2   GTA (V) GTA (V) GTA (V) GTA (V) GTA (V) GTA (V) GTA (V) GTA (V) GTA (V) :  GTA V 1.000 (V 1.000) GTA V 1.000 (V 1.000) GTA V 1.000 (V 1.000) GTA V 1.000 (V 1.000) GTA V 1.000 (V 1.000) GTA V 1.000 (V 1.000) GTA V 1.000 (V 1.000) GTA V 1.000 (V 1.000)
  58      5   ATG (M) ATG (M) ATG (M) ATG (M) ATG (M) ATG (M) ATG (M) ATG (M) ATG (M) :  ATG M 1.000 (M 1.000) ATG M 1.000 (M 1.000) ATG M 1.000 (M 1.000) ATG M 1.000 (M 1.000) ATG M 1.000 (M 1.000) ATG M 1.000 (M 1.000) ATG M 1.000 (M 1.000) ATG M 1.000 (M 1.000)
  59      4   ACC (T) ACC (T) ACC (T) ACC (T) ACC (T) ACC (T) ACC (T) ACC (T) ACC (T) :  ACC T 1.000 (T 1.000) ACC T 1.000 (T 1.000) ACC T 1.000 (T 1.000) ACC T 1.000 (T 1.000) ACC T 1.000 (T 1.000) ACC T 1.000 (T 1.000) ACC T 1.000 (T 1.000) ACC T 1.000 (T 1.000)
  60      2   CAT (H) CAT (H) CAT (H) CAT (H) CAT (H) CAT (H) CAT (H) CAT (H) CAT (H) :  CAT H 1.000 (H 1.000) CAT H 1.000 (H 1.000) CAT H 1.000 (H 1.000) CAT H 1.000 (H 1.000) CAT H 1.000 (H 1.000) CAT H 1.000 (H 1.000) CAT H 1.000 (H 1.000) CAT H 1.000 (H 1.000)
  61      2   TCG (S) TCG (S) TCG (S) TCG (S) TCG (S) TCG (S) TCG (S) TCG (S) TCG (S) :  TCG S 1.000 (S 1.000) TCG S 1.000 (S 1.000) TCG S 1.000 (S 1.000) TCG S 1.000 (S 1.000) TCG S 1.000 (S 1.000) TCG S 1.000 (S 1.000) TCG S 1.000 (S 1.000) TCG S 1.000 (S 1.000)
  62      5   GGG (G) GGG (G) GGG (G) GGG (G) GGG (G) GGG (G) GGG (G) GGG (G) GGG (G) :  GGG G 1.000 (G 1.000) GGG G 1.000 (G 1.000) GGG G 1.000 (G 1.000) GGG G 1.000 (G 1.000) GGG G 1.000 (G 1.000) GGG G 1.000 (G 1.000) GGG G 1.000 (G 1.000) GGG G 1.000 (G 1.000)
  63      5   CTG (L) CTG (L) CTG (L) CTG (L) CTG (L) CTG (L) CTG (L) CTG (L) CTG (L) :  CTG L 1.000 (L 1.000) CTG L 1.000 (L 1.000) CTG L 1.000 (L 1.000) CTG L 1.000 (L 1.000) CTG L 1.000 (L 1.000) CTG L 1.000 (L 1.000) CTG L 1.000 (L 1.000) CTG L 1.000 (L 1.000)
  64      3   TGG (W) TGG (W) TGG (W) TGG (W) TGG (W) TGG (W) TGG (W) TGG (W) TGG (W) :  TGG W 1.000 (W 1.000) TGG W 1.000 (W 1.000) TGG W 1.000 (W 1.000) TGG W 1.000 (W 1.000) TGG W 1.000 (W 1.000) TGG W 1.000 (W 1.000) TGG W 1.000 (W 1.000) TGG W 1.000 (W 1.000)
  65      6   AGG (R) AGG (R) AGG (R) AGG (R) AGG (R) AGG (R) AGG (R) AGG (R) AGG (R) :  AGG R 1.000 (R 1.000) AGG R 1.000 (R 1.000) AGG R 1.000 (R 1.000) AGG R 1.000 (R 1.000) AGG R 1.000 (R 1.000) AGG R 1.000 (R 1.000) AGG R 1.000 (R 1.000) AGG R 1.000 (R 1.000)
  66      1   ACC (T) ACG (T) ACC (T) ACC (T) ACC (T) ACC (T) ACC (T) ACG (T) ACG (T) :  ACG T 1.000 (T 1.000) ACG T 1.000 (T 1.000) ACG T 1.000 (T 1.000) ACC T 1.000 (T 1.000) ACC T 1.000 (T 1.000) ACC T 1.000 (T 1.000) ACC T 1.000 (T 1.000) ACC T 0.998 (T 1.000)
  67      4   TGC (C) TGC (C) TGC (C) TGC (C) TGC (C) TGC (C) TGC (C) TGC (C) TGC (C) :  TGC C 1.000 (C 1.000) TGC C 1.000 (C 1.000) TGC C 1.000 (C 1.000) TGC C 1.000 (C 1.000) TGC C 1.000 (C 1.000) TGC C 1.000 (C 1.000) TGC C 1.000 (C 1.000) TGC C 1.000 (C 1.000)
  68      4   TGC (C) TGC (C) TGC (C) TGC (C) TGC (C) TGC (C) TGC (C) TGC (C) TGC (C) :  TGC C 1.000 (C 1.000) TGC C 1.000 (C 1.000) TGC C 1.000 (C 1.000) TGC C 1.000 (C 1.000) TGC C 1.000 (C 1.000) TGC C 1.000 (C 1.000) TGC C 1.000 (C 1.000) TGC C 1.000 (C 1.000)
  69      1   CTA (L) CTA (L) CTA (L) CTA (L) CTA (L) CTA (L) CTA (L) CTA (L) CTA (L) :  CTA L 1.000 (L 1.000) CTA L 1.000 (L 1.000) CTA L 1.000 (L 1.000) CTA L 1.000 (L 1.000) CTA L 1.000 (L 1.000) CTA L 1.000 (L 1.000) CTA L 1.000 (L 1.000) CTA L 1.000 (L 1.000)
  70      7   GAA (E) GAA (E) GAA (E) GAA (E) GAA (E) GAA (E) GAA (E) GAA (E) GAA (E) :  GAA E 1.000 (E 1.000) GAA E 1.000 (E 1.000) GAA E 1.000 (E 1.000) GAA E 1.000 (E 1.000) GAA E 1.000 (E 1.000) GAA E 1.000 (E 1.000) GAA E 1.000 (E 1.000) GAA E 1.000 (E 1.000)
  71      5   GGG (G) GGG (G) GGG (G) GGG (G) GGG (G) GGG (G) GGG (G) GGG (G) GGG (G) :  GGG G 1.000 (G 1.000) GGG G 1.000 (G 1.000) GGG G 1.000 (G 1.000) GGG G 1.000 (G 1.000) GGG G 1.000 (G 1.000) GGG G 1.000 (G 1.000) GGG G 1.000 (G 1.000) GGG G 1.000 (G 1.000)
  72      4   GCT (A) GCT (A) GCT (A) GCT (A) GCT (A) GCT (A) GCT (A) GCT (A) GCT (A) :  GCT A 1.000 (A 1.000) GCT A 1.000 (A 1.000) GCT A 1.000 (A 1.000) GCT A 1.000 (A 1.000) GCT A 1.000 (A 1.000) GCT A 1.000 (A 1.000) GCT A 1.000 (A 1.000) GCT A 1.000 (A 1.000)
  73     10   TTC (F) TTC (F) TTC (F) TTC (F) TTC (F) TTC (F) TTC (F) TTC (F) TTC (F) :  TTC F 1.000 (F 1.000) TTC F 1.000 (F 1.000) TTC F 1.000 (F 1.000) TTC F 1.000 (F 1.000) TTC F 1.000 (F 1.000) TTC F 1.000 (F 1.000) TTC F 1.000 (F 1.000) TTC F 1.000 (F 1.000)
  74      4   CGA (R) CGA (R) CGA (R) CGA (R) CGA (R) CGA (R) CGA (R) CGA (R) CGA (R) :  CGA R 1.000 (R 1.000) CGA R 1.000 (R 1.000) CGA R 1.000 (R 1.000) CGA R 1.000 (R 1.000) CGA R 1.000 (R 1.000) CGA R 1.000 (R 1.000) CGA R 1.000 (R 1.000) CGA R 1.000 (R 1.000)
  75      1   GGC (G) GGT (G) GGC (G) GGC (G) GGC (G) GGC (G) GGC (G) GGT (G) GGT (G) :  GGT G 1.000 (G 1.000) GGT G 1.000 (G 1.000) GGT G 1.000 (G 1.000) GGC G 1.000 (G 1.000) GGC G 1.000 (G 1.000) GGC G 1.000 (G 1.000) GGC G 1.000 (G 1.000) GGC G 0.992 (G 1.000)
  76      6   GTG (V) GTG (V) GTG (V) GTG (V) GTG (V) GTG (V) GTG (V) GTG (V) GTG (V) :  GTG V 1.000 (V 1.000) GTG V 1.000 (V 1.000) GTG V 1.000 (V 1.000) GTG V 1.000 (V 1.000) GTG V 1.000 (V 1.000) GTG V 1.000 (V 1.000) GTG V 1.000 (V 1.000) GTG V 1.000 (V 1.000)
  77      4   TGC (C) TGC (C) TGC (C) TGC (C) TGC (C) TGC (C) TGC (C) TGC (C) TGC (C) :  TGC C 1.000 (C 1.000) TGC C 1.000 (C 1.000) TGC C 1.000 (C 1.000) TGC C 1.000 (C 1.000) TGC C 1.000 (C 1.000) TGC C 1.000 (C 1.000) TGC C 1.000 (C 1.000) TGC C 1.000 (C 1.000)
  78      3   AAG (K) AAG (K) AAG (K) AAG (K) AAG (K) AAG (K) AAG (K) AAG (K) AAG (K) :  AAG K 1.000 (K 1.000) AAG K 1.000 (K 1.000) AAG K 1.000 (K 1.000) AAG K 1.000 (K 1.000) AAG K 1.000 (K 1.000) AAG K 1.000 (K 1.000) AAG K 1.000 (K 1.000) AAG K 1.000 (K 1.000)
  79      6   AAA (K) AAA (K) AAA (K) AAA (K) AAA (K) AAA (K) AAA (K) AAA (K) AAA (K) :  AAA K 1.000 (K 1.000) AAA K 1.000 (K 1.000) AAA K 1.000 (K 1.000) AAA K 1.000 (K 1.000) AAA K 1.000 (K 1.000) AAA K 1.000 (K 1.000) AAA K 1.000 (K 1.000) AAA K 1.000 (K 1.000)
  80     10   ATC (I) ATC (I) ATC (I) ATC (I) ATC (I) ATC (I) ATC (I) ATC (I) ATC (I) :  ATC I 1.000 (I 1.000) ATC I 1.000 (I 1.000) ATC I 1.000 (I 1.000) ATC I 1.000 (I 1.000) ATC I 1.000 (I 1.000) ATC I 1.000 (I 1.000) ATC I 1.000 (I 1.000) ATC I 1.000 (I 1.000)
  81      3   GAT (D) GAT (D) GAT (D) GAT (D) GAT (D) GAT (D) GAT (D) GAT (D) GAT (D) :  GAT D 1.000 (D 1.000) GAT D 1.000 (D 1.000) GAT D 1.000 (D 1.000) GAT D 1.000 (D 1.000) GAT D 1.000 (D 1.000) GAT D 1.000 (D 1.000) GAT D 1.000 (D 1.000) GAT D 1.000 (D 1.000)
  82      5   CAC (H) CAC (H) CAC (H) CAC (H) CAC (H) CAC (H) CAC (H) CAC (H) CAC (H) :  CAC H 1.000 (H 1.000) CAC H 1.000 (H 1.000) CAC H 1.000 (H 1.000) CAC H 1.000 (H 1.000) CAC H 1.000 (H 1.000) CAC H 1.000 (H 1.000) CAC H 1.000 (H 1.000) CAC H 1.000 (H 1.000)
  83     10   TTC (F) TTC (F) TTC (F) TTC (F) TTC (F) TTC (F) TTC (F) TTC (F) TTC (F) :  TTC F 1.000 (F 1.000) TTC F 1.000 (F 1.000) TTC F 1.000 (F 1.000) TTC F 1.000 (F 1.000) TTC F 1.000 (F 1.000) TTC F 1.000 (F 1.000) TTC F 1.000 (F 1.000) TTC F 1.000 (F 1.000)
  84      1   CCT (P) CCT (P) CCT (P) CCT (P) CCT (P) CCT (P) CCT (P) CCT (P) CCT (P) :  CCT P 1.000 (P 1.000) CCT P 1.000 (P 1.000) CCT P 1.000 (P 1.000) CCT P 1.000 (P 1.000) CCT P 1.000 (P 1.000) CCT P 1.000 (P 1.000) CCT P 1.000 (P 1.000) CCT P 1.000 (P 1.000)
  85      7   GAA (E) GAA (E) GAA (E) GAA (E) GAA (E) GAA (E) GAA (E) GAA (E) GAA (E) :  GAA E 1.000 (E 1.000) GAA E 1.000 (E 1.000) GAA E 1.000 (E 1.000) GAA E 1.000 (E 1.000) GAA E 1.000 (E 1.000) GAA E 1.000 (E 1.000) GAA E 1.000 (E 1.000) GAA E 1.000 (E 1.000)
  86      3   GAT (D) GAT (D) GAT (D) GAT (D) GAT (D) GAT (D) GAT (D) GAT (D) GAT (D) :  GAT D 1.000 (D 1.000) GAT D 1.000 (D 1.000) GAT D 1.000 (D 1.000) GAT D 1.000 (D 1.000) GAT D 1.000 (D 1.000) GAT D 1.000 (D 1.000) GAT D 1.000 (D 1.000) GAT D 1.000 (D 1.000)
  87      4   GCT (A) GCT (A) GCT (A) GCT (A) GCT (A) GCT (A) GCT (A) GCT (A) GCT (A) :  GCT A 1.000 (A 1.000) GCT A 1.000 (A 1.000) GCT A 1.000 (A 1.000) GCT A 1.000 (A 1.000) GCT A 1.000 (A 1.000) GCT A 1.000 (A 1.000) GCT A 1.000 (A 1.000) GCT A 1.000 (A 1.000)
  88      5   GAC (D) GAC (D) GAC (D) GAC (D) GAC (D) GAC (D) GAC (D) GAC (D) GAC (D) :  GAC D 1.000 (D 1.000) GAC D 1.000 (D 1.000) GAC D 1.000 (D 1.000) GAC D 1.000 (D 1.000) GAC D 1.000 (D 1.000) GAC D 1.000 (D 1.000) GAC D 1.000 (D 1.000) GAC D 1.000 (D 1.000)
  89      1   TAC (Y) TAC (Y) TAC (Y) TAT (Y) TAC (Y) TAT (Y) TAC (Y) TAC (Y) TAC (Y) :  TAC Y 1.000 (Y 1.000) TAC Y 1.000 (Y 1.000) TAC Y 1.000 (Y 1.000) TAC Y 1.000 (Y 1.000) TAC Y 1.000 (Y 1.000) TAC Y 1.000 (Y 1.000) TAC Y 1.000 (Y 1.000) TAC Y 1.000 (Y 1.000)
  90      7   GAA (E) GAA (E) GAA (E) GAA (E) GAA (E) GAA (E) GAA (E) GAA (E) GAA (E) :  GAA E 1.000 (E 1.000) GAA E 1.000 (E 1.000) GAA E 1.000 (E 1.000) GAA E 1.000 (E 1.000) GAA E 1.000 (E 1.000) GAA E 1.000 (E 1.000) GAA E 1.000 (E 1.000) GAA E 1.000 (E 1.000)
  91      1   CAG (Q) CAG (Q) CAG (Q) CAG (Q) CAG (Q) CAA (Q) CAG (Q) CAG (Q) CAG (Q) :  CAG Q 1.000 (Q 1.000) CAG Q 1.000 (Q 1.000) CAG Q 1.000 (Q 1.000) CAG Q 1.000 (Q 1.000) CAG Q 1.000 (Q 1.000) CAG Q 1.000 (Q 1.000) CAG Q 1.000 (Q 1.000) CAG Q 1.000 (Q 1.000)
  92      1   GAC (D) GAC (D) GAT (D) GAC (D) GAC (D) GAC (D) GAC (D) GAC (D) GAC (D) :  GAC D 1.000 (D 1.000) GAC D 1.000 (D 1.000) GAC D 1.000 (D 1.000) GAC D 1.000 (D 1.000) GAC D 1.000 (D 1.000) GAC D 1.000 (D 1.000) GAC D 1.000 (D 1.000) GAC D 0.989 (D 1.000)
  93      2   ACA (T) ACA (T) ACA (T) ACA (T) ACA (T) ACA (T) ACA (T) ACA (T) ACA (T) :  ACA T 1.000 (T 1.000) ACA T 1.000 (T 1.000) ACA T 1.000 (T 1.000) ACA T 1.000 (T 1.000) ACA T 1.000 (T 1.000) ACA T 1.000 (T 1.000) ACA T 1.000 (T 1.000) ACA T 1.000 (T 1.000)
  94      1   GCC (A) GCT (A) GCT (A) GCC (A) GCC (A) GCC (A) GCC (A) GCT (A) GCT (A) :  GCT A 1.000 (A 1.000) GCT A 1.000 (A 1.000) GCT A 1.000 (A 1.000) GCC A 1.000 (A 1.000) GCC A 1.000 (A 1.000) GCC A 1.000 (A 1.000) GCC A 1.000 (A 1.000) GCT A 0.941 (A 1.000)
  95      1   GAG (E) GAG (E) GAG (E) GAG (E) GAA (E) GAG (E) GAG (E) GAG (E) GAG (E) :  GAG E 1.000 (E 1.000) GAG E 1.000 (E 1.000) GAG E 1.000 (E 1.000) GAG E 1.000 (E 1.000) GAG E 1.000 (E 1.000) GAG E 1.000 (E 1.000) GAG E 1.000 (E 1.000) GAG E 1.000 (E 1.000)
  96      6   TAT (Y) TAT (Y) TAT (Y) TAT (Y) TAT (Y) TAT (Y) TAT (Y) TAT (Y) TAT (Y) :  TAT Y 1.000 (Y 1.000) TAT Y 1.000 (Y 1.000) TAT Y 1.000 (Y 1.000) TAT Y 1.000 (Y 1.000) TAT Y 1.000 (Y 1.000) TAT Y 1.000 (Y 1.000) TAT Y 1.000 (Y 1.000) TAT Y 1.000 (Y 1.000)
  97      5   CTC (L) CTC (L) CTC (L) CTC (L) CTC (L) CTC (L) CTC (L) CTC (L) CTC (L) :  CTC L 1.000 (L 1.000) CTC L 1.000 (L 1.000) CTC L 1.000 (L 1.000) CTC L 1.000 (L 1.000) CTC L 1.000 (L 1.000) CTC L 1.000 (L 1.000) CTC L 1.000 (L 1.000) CTC L 1.000 (L 1.000)
  98      5   CTG (L) CTG (L) CTG (L) CTG (L) CTG (L) CTG (L) CTG (L) CTG (L) CTG (L) :  CTG L 1.000 (L 1.000) CTG L 1.000 (L 1.000) CTG L 1.000 (L 1.000) CTG L 1.000 (L 1.000) CTG L 1.000 (L 1.000) CTG L 1.000 (L 1.000) CTG L 1.000 (L 1.000) CTG L 1.000 (L 1.000)
  99      4   CGA (R) CGA (R) CGA (R) CGA (R) CGA (R) CGA (R) CGA (R) CGA (R) CGA (R) :  CGA R 1.000 (R 1.000) CGA R 1.000 (R 1.000) CGA R 1.000 (R 1.000) CGA R 1.000 (R 1.000) CGA R 1.000 (R 1.000) CGA R 1.000 (R 1.000) CGA R 1.000 (R 1.000) CGA R 1.000 (R 1.000)
 100      4   GCT (A) GCT (A) GCT (A) GCT (A) GCT (A) GCT (A) GCT (A) GCT (A) GCT (A) :  GCT A 1.000 (A 1.000) GCT A 1.000 (A 1.000) GCT A 1.000 (A 1.000) GCT A 1.000 (A 1.000) GCT A 1.000 (A 1.000) GCT A 1.000 (A 1.000) GCT A 1.000 (A 1.000) GCT A 1.000 (A 1.000)
 101      6   GTG (V) GTG (V) GTG (V) GTG (V) GTG (V) GTG (V) GTG (V) GTG (V) GTG (V) :  GTG V 1.000 (V 1.000) GTG V 1.000 (V 1.000) GTG V 1.000 (V 1.000) GTG V 1.000 (V 1.000) GTG V 1.000 (V 1.000) GTG V 1.000 (V 1.000) GTG V 1.000 (V 1.000) GTG V 1.000 (V 1.000)
 102      6   AGG (R) AGG (R) AGG (R) AGG (R) AGG (R) AGG (R) AGG (R) AGG (R) AGG (R) :  AGG R 1.000 (R 1.000) AGG R 1.000 (R 1.000) AGG R 1.000 (R 1.000) AGG R 1.000 (R 1.000) AGG R 1.000 (R 1.000) AGG R 1.000 (R 1.000) AGG R 1.000 (R 1.000) AGG R 1.000 (R 1.000)
 103      6   GCC (A) GCC (A) GCC (A) GCC (A) GCC (A) GCC (A) GCC (A) GCC (A) GCC (A) :  GCC A 1.000 (A 1.000) GCC A 1.000 (A 1.000) GCC A 1.000 (A 1.000) GCC A 1.000 (A 1.000) GCC A 1.000 (A 1.000) GCC A 1.000 (A 1.000) GCC A 1.000 (A 1.000) GCC A 1.000 (A 1.000)
 104      3   TCC (S) TCC (S) TCC (S) TCC (S) TCC (S) TCC (S) TCC (S) TCC (S) TCC (S) :  TCC S 1.000 (S 1.000) TCC S 1.000 (S 1.000) TCC S 1.000 (S 1.000) TCC S 1.000 (S 1.000) TCC S 1.000 (S 1.000) TCC S 1.000 (S 1.000) TCC S 1.000 (S 1.000) TCC S 1.000 (S 1.000)
 105      6   AGT (S) AGT (S) AGT (S) AGT (S) AGT (S) AGT (S) AGT (S) AGT (S) AGT (S) :  AGT S 1.000 (S 1.000) AGT S 1.000 (S 1.000) AGT S 1.000 (S 1.000) AGT S 1.000 (S 1.000) AGT S 1.000 (S 1.000) AGT S 1.000 (S 1.000) AGT S 1.000 (S 1.000) AGT S 1.000 (S 1.000)
 106      4   GTC (V) GTC (V) GTC (V) GTC (V) GTC (V) GTC (V) GTC (V) GTC (V) GTC (V) :  GTC V 1.000 (V 1.000) GTC V 1.000 (V 1.000) GTC V 1.000 (V 1.000) GTC V 1.000 (V 1.000) GTC V 1.000 (V 1.000) GTC V 1.000 (V 1.000) GTC V 1.000 (V 1.000) GTC V 1.000 (V 1.000)
 107     10   TTC (F) TTC (F) TTC (F) TTC (F) TTC (F) TTC (F) TTC (F) TTC (F) TTC (F) :  TTC F 1.000 (F 1.000) TTC F 1.000 (F 1.000) TTC F 1.000 (F 1.000) TTC F 1.000 (F 1.000) TTC F 1.000 (F 1.000) TTC F 1.000 (F 1.000) TTC F 1.000 (F 1.000) TTC F 1.000 (F 1.000)
 108      3   CCC (P) CCC (P) CCC (P) CCC (P) CCC (P) CCC (P) CCC (P) CCC (P) CCC (P) :  CCC P 1.000 (P 1.000) CCC P 1.000 (P 1.000) CCC P 1.000 (P 1.000) CCC P 1.000 (P 1.000) CCC P 1.000 (P 1.000) CCC P 1.000 (P 1.000) CCC P 1.000 (P 1.000) CCC P 1.000 (P 1.000)
 109     10   ATC (I) ATC (I) ATC (I) ATC (I) ATC (I) ATC (I) ATC (I) ATC (I) ATC (I) :  ATC I 1.000 (I 1.000) ATC I 1.000 (I 1.000) ATC I 1.000 (I 1.000) ATC I 1.000 (I 1.000) ATC I 1.000 (I 1.000) ATC I 1.000 (I 1.000) ATC I 1.000 (I 1.000) ATC I 1.000 (I 1.000)
 110      5   CTC (L) CTC (L) CTC (L) CTC (L) CTC (L) CTC (L) CTC (L) CTC (L) CTC (L) :  CTC L 1.000 (L 1.000) CTC L 1.000 (L 1.000) CTC L 1.000 (L 1.000) CTC L 1.000 (L 1.000) CTC L 1.000 (L 1.000) CTC L 1.000 (L 1.000) CTC L 1.000 (L 1.000) CTC L 1.000 (L 1.000)
 111      6   AGT (S) AGT (S) AGT (S) AGT (S) AGT (S) AGT (S) AGT (S) AGT (S) AGT (S) :  AGT S 1.000 (S 1.000) AGT S 1.000 (S 1.000) AGT S 1.000 (S 1.000) AGT S 1.000 (S 1.000) AGT S 1.000 (S 1.000) AGT S 1.000 (S 1.000) AGT S 1.000 (S 1.000) AGT S 1.000 (S 1.000)
 112      4   GTC (V) GTC (V) GTC (V) GTC (V) GTC (V) GTC (V) GTC (V) GTC (V) GTC (V) :  GTC V 1.000 (V 1.000) GTC V 1.000 (V 1.000) GTC V 1.000 (V 1.000) GTC V 1.000 (V 1.000) GTC V 1.000 (V 1.000) GTC V 1.000 (V 1.000) GTC V 1.000 (V 1.000) GTC V 1.000 (V 1.000)
 113      1   ACG (T) ACG (T) ACG (T) ACG (T) ACG (T) ACG (T) ACG (T) ACG (T) ACC (T) :  ACG T 1.000 (T 1.000) ACG T 1.000 (T 1.000) ACG T 1.000 (T 1.000) ACG T 1.000 (T 1.000) ACG T 1.000 (T 1.000) ACG T 1.000 (T 1.000) ACG T 1.000 (T 1.000) ACG T 1.000 (T 1.000)
 114      5   CTG (L) CTG (L) CTG (L) CTG (L) CTG (L) CTG (L) CTG (L) CTG (L) CTG (L) :  CTG L 1.000 (L 1.000) CTG L 1.000 (L 1.000) CTG L 1.000 (L 1.000) CTG L 1.000 (L 1.000) CTG L 1.000 (L 1.000) CTG L 1.000 (L 1.000) CTG L 1.000 (L 1.000) CTG L 1.000 (L 1.000)
 115      5   CTG (L) CTG (L) CTG (L) CTG (L) CTG (L) CTG (L) CTG (L) CTG (L) CTG (L) :  CTG L 1.000 (L 1.000) CTG L 1.000 (L 1.000) CTG L 1.000 (L 1.000) CTG L 1.000 (L 1.000) CTG L 1.000 (L 1.000) CTG L 1.000 (L 1.000) CTG L 1.000 (L 1.000) CTG L 1.000 (L 1.000)
 116     10   TTC (F) TTC (F) TTC (F) TTC (F) TTC (F) TTC (F) TTC (F) TTC (F) TTC (F) :  TTC F 1.000 (F 1.000) TTC F 1.000 (F 1.000) TTC F 1.000 (F 1.000) TTC F 1.000 (F 1.000) TTC F 1.000 (F 1.000) TTC F 1.000 (F 1.000) TTC F 1.000 (F 1.000) TTC F 1.000 (F 1.000)
 117     10   TTC (F) TTC (F) TTC (F) TTC (F) TTC (F) TTC (F) TTC (F) TTC (F) TTC (F) :  TTC F 1.000 (F 1.000) TTC F 1.000 (F 1.000) TTC F 1.000 (F 1.000) TTC F 1.000 (F 1.000) TTC F 1.000 (F 1.000) TTC F 1.000 (F 1.000) TTC F 1.000 (F 1.000) TTC F 1.000 (F 1.000)
 118      1   GGC (G) GGC (G) GGT (G) GGC (G) GGC (G) GGC (G) GGC (G) GGC (G) GGC (G) :  GGC G 1.000 (G 1.000) GGC G 1.000 (G 1.000) GGC G 1.000 (G 1.000) GGC G 1.000 (G 1.000) GGC G 1.000 (G 1.000) GGC G 1.000 (G 1.000) GGC G 1.000 (G 1.000) GGC G 0.989 (G 1.000)
 119      5   GGG (G) GGG (G) GGG (G) GGG (G) GGG (G) GGG (G) GGG (G) GGG (G) GGG (G) :  GGG G 1.000 (G 1.000) GGG G 1.000 (G 1.000) GGG G 1.000 (G 1.000) GGG G 1.000 (G 1.000) GGG G 1.000 (G 1.000) GGG G 1.000 (G 1.000) GGG G 1.000 (G 1.000) GGG G 1.000 (G 1.000)
 120      5   CTC (L) CTC (L) CTC (L) CTC (L) CTC (L) CTC (L) CTC (L) CTC (L) CTC (L) :  CTC L 1.000 (L 1.000) CTC L 1.000 (L 1.000) CTC L 1.000 (L 1.000) CTC L 1.000 (L 1.000) CTC L 1.000 (L 1.000) CTC L 1.000 (L 1.000) CTC L 1.000 (L 1.000) CTC L 1.000 (L 1.000)
 121      1   TGC (C) TGC (C) TGT (C) TGC (C) TGC (C) TGC (C) TGC (C) TGC (C) TGC (C) :  TGC C 1.000 (C 1.000) TGC C 1.000 (C 1.000) TGC C 1.000 (C 1.000) TGC C 1.000 (C 1.000) TGC C 1.000 (C 1.000) TGC C 1.000 (C 1.000) TGC C 1.000 (C 1.000) TGC C 0.991 (C 1.000)
 122      6   GTG (V) GTG (V) GTG (V) GTG (V) GTG (V) GTG (V) GTG (V) GTG (V) GTG (V) :  GTG V 1.000 (V 1.000) GTG V 1.000 (V 1.000) GTG V 1.000 (V 1.000) GTG V 1.000 (V 1.000) GTG V 1.000 (V 1.000) GTG V 1.000 (V 1.000) GTG V 1.000 (V 1.000) GTG V 1.000 (V 1.000)
 123      4   GCA (A) GCA (A) GCA (A) GCA (A) GCA (A) GCA (A) GCA (A) GCA (A) GCA (A) :  GCA A 1.000 (A 1.000) GCA A 1.000 (A 1.000) GCA A 1.000 (A 1.000) GCA A 1.000 (A 1.000) GCA A 1.000 (A 1.000) GCA A 1.000 (A 1.000) GCA A 1.000 (A 1.000) GCA A 1.000 (A 1.000)
 124      6   GCC (A) GCC (A) GCC (A) GCC (A) GCC (A) GCC (A) GCC (A) GCC (A) GCC (A) :  GCC A 1.000 (A 1.000) GCC A 1.000 (A 1.000) GCC A 1.000 (A 1.000) GCC A 1.000 (A 1.000) GCC A 1.000 (A 1.000) GCC A 1.000 (A 1.000) GCC A 1.000 (A 1.000) GCC A 1.000 (A 1.000)
 125      1   AGT (S) AGC (S) AGT (S) AGT (S) AGT (S) AGT (S) AGT (S) AGC (S) AGC (S) :  AGC S 1.000 (S 1.000) AGC S 1.000 (S 1.000) AGC S 1.000 (S 1.000) AGT S 1.000 (S 1.000) AGT S 1.000 (S 1.000) AGT S 1.000 (S 1.000) AGT S 1.000 (S 1.000) AGT S 0.995 (S 1.000)
 126      2   GAG (E) GAG (E) GAG (E) GAG (E) GAG (E) GAG (E) GAG (E) GAG (E) GAG (E) :  GAG E 1.000 (E 1.000) GAG E 1.000 (E 1.000) GAG E 1.000 (E 1.000) GAG E 1.000 (E 1.000) GAG E 1.000 (E 1.000) GAG E 1.000 (E 1.000) GAG E 1.000 (E 1.000) GAG E 1.000 (E 1.000)
 127      1   TTC (F) TTC (F) TTT (F) TTC (F) TTC (F) TTC (F) TTC (F) TTC (F) TTC (F) :  TTC F 1.000 (F 1.000) TTC F 1.000 (F 1.000) TTC F 1.000 (F 1.000) TTC F 1.000 (F 1.000) TTC F 1.000 (F 1.000) TTC F 1.000 (F 1.000) TTC F 1.000 (F 1.000) TTC F 0.989 (F 1.000)
 128      5   CAC (H) CAC (H) CAC (H) CAC (H) CAC (H) CAC (H) CAC (H) CAC (H) CAC (H) :  CAC H 1.000 (H 1.000) CAC H 1.000 (H 1.000) CAC H 1.000 (H 1.000) CAC H 1.000 (H 1.000) CAC H 1.000 (H 1.000) CAC H 1.000 (H 1.000) CAC H 1.000 (H 1.000) CAC H 1.000 (H 1.000)
 129      1   CGC (R) CGC (R) CGC (R) CGC (R) CGC (R) CGC (R) CGC (R) CGC (R) CGT (R) :  CGC R 1.000 (R 1.000) CGC R 1.000 (R 1.000) CGC R 1.000 (R 1.000) CGC R 1.000 (R 1.000) CGC R 1.000 (R 1.000) CGC R 1.000 (R 1.000) CGC R 1.000 (R 1.000) CGC R 1.000 (R 1.000)
 130      4   AGC (S) AGC (S) AGC (S) AGC (S) AGC (S) AGC (S) AGC (S) AGC (S) AGC (S) :  AGC S 1.000 (S 1.000) AGC S 1.000 (S 1.000) AGC S 1.000 (S 1.000) AGC S 1.000 (S 1.000) AGC S 1.000 (S 1.000) AGC S 1.000 (S 1.000) AGC S 1.000 (S 1.000) AGC S 1.000 (S 1.000)
 131      3   AGA (R) AGA (R) AGA (R) AGA (R) AGA (R) AGA (R) AGA (R) AGA (R) AGA (R) :  AGA R 1.000 (R 1.000) AGA R 1.000 (R 1.000) AGA R 1.000 (R 1.000) AGA R 1.000 (R 1.000) AGA R 1.000 (R 1.000) AGA R 1.000 (R 1.000) AGA R 1.000 (R 1.000) AGA R 1.000 (R 1.000)
 132      5   CAC (H) CAC (H) CAC (H) CAC (H) CAC (H) CAC (H) CAC (H) CAC (H) CAC (H) :  CAC H 1.000 (H 1.000) CAC H 1.000 (H 1.000) CAC H 1.000 (H 1.000) CAC H 1.000 (H 1.000) CAC H 1.000 (H 1.000) CAC H 1.000 (H 1.000) CAC H 1.000 (H 1.000) CAC H 1.000 (H 1.000)
 133      1   AAC (N) AAT (N) AAT (N) AAC (N) AAC (N) AAC (N) AAC (N) AAT (N) AAT (N) :  AAT N 1.000 (N 1.000) AAT N 1.000 (N 1.000) AAT N 1.000 (N 1.000) AAC N 1.000 (N 1.000) AAC N 1.000 (N 1.000) AAC N 1.000 (N 1.000) AAC N 1.000 (N 1.000) AAT N 0.937 (N 1.000)
 134      4   GTC (V) GTC (V) GTC (V) GTC (V) GTC (V) GTC (V) GTC (V) GTC (V) GTC (V) :  GTC V 1.000 (V 1.000) GTC V 1.000 (V 1.000) GTC V 1.000 (V 1.000) GTC V 1.000 (V 1.000) GTC V 1.000 (V 1.000) GTC V 1.000 (V 1.000) GTC V 1.000 (V 1.000) GTC V 1.000 (V 1.000)
 135      5   ATT (I) ATT (I) ATT (I) ATT (I) ATT (I) ATT (I) ATT (I) ATT (I) ATT (I) :  ATT I 1.000 (I 1.000) ATT I 1.000 (I 1.000) ATT I 1.000 (I 1.000) ATT I 1.000 (I 1.000) ATT I 1.000 (I 1.000) ATT I 1.000 (I 1.000) ATT I 1.000 (I 1.000) ATT I 1.000 (I 1.000)
 136      5   CTC (L) CTC (L) CTC (L) CTC (L) CTC (L) CTC (L) CTC (L) CTC (L) CTC (L) :  CTC L 1.000 (L 1.000) CTC L 1.000 (L 1.000) CTC L 1.000 (L 1.000) CTC L 1.000 (L 1.000) CTC L 1.000 (L 1.000) CTC L 1.000 (L 1.000) CTC L 1.000 (L 1.000) CTC L 1.000 (L 1.000)
 137      4   AGC (S) AGC (S) AGC (S) AGC (S) AGC (S) AGC (S) AGC (S) AGC (S) AGC (S) :  AGC S 1.000 (S 1.000) AGC S 1.000 (S 1.000) AGC S 1.000 (S 1.000) AGC S 1.000 (S 1.000) AGC S 1.000 (S 1.000) AGC S 1.000 (S 1.000) AGC S 1.000 (S 1.000) AGC S 1.000 (S 1.000)
 138      1   GCG (A) GCG (A) GCG (A) GCG (A) GCG (A) GCG (A) GCG (A) GCG (A) GCG (A) :  GCG A 1.000 (A 1.000) GCG A 1.000 (A 1.000) GCG A 1.000 (A 1.000) GCG A 1.000 (A 1.000) GCG A 1.000 (A 1.000) GCG A 1.000 (A 1.000) GCG A 1.000 (A 1.000) GCG A 1.000 (A 1.000)
 139      3   GGC (G) GGC (G) GGC (G) GGC (G) GGC (G) GGC (G) GGC (G) GGC (G) GGC (G) :  GGC G 1.000 (G 1.000) GGC G 1.000 (G 1.000) GGC G 1.000 (G 1.000) GGC G 1.000 (G 1.000) GGC G 1.000 (G 1.000) GGC G 1.000 (G 1.000) GGC G 1.000 (G 1.000) GGC G 1.000 (G 1.000)
 140     10   ATC (I) ATC (I) ATC (I) ATC (I) ATC (I) ATC (I) ATC (I) ATC (I) ATC (I) :  ATC I 1.000 (I 1.000) ATC I 1.000 (I 1.000) ATC I 1.000 (I 1.000) ATC I 1.000 (I 1.000) ATC I 1.000 (I 1.000) ATC I 1.000 (I 1.000) ATC I 1.000 (I 1.000) ATC I 1.000 (I 1.000)
 141      6   TTT (F) TTT (F) TTT (F) TTT (F) TTT (F) TTT (F) TTT (F) TTT (F) TTT (F) :  TTT F 1.000 (F 1.000) TTT F 1.000 (F 1.000) TTT F 1.000 (F 1.000) TTT F 1.000 (F 1.000) TTT F 1.000 (F 1.000) TTT F 1.000 (F 1.000) TTT F 1.000 (F 1.000) TTT F 1.000 (F 1.000)
 142      6   TTT (F) TTT (F) TTT (F) TTT (F) TTT (F) TTT (F) TTT (F) TTT (F) TTT (F) :  TTT F 1.000 (F 1.000) TTT F 1.000 (F 1.000) TTT F 1.000 (F 1.000) TTT F 1.000 (F 1.000) TTT F 1.000 (F 1.000) TTT F 1.000 (F 1.000) TTT F 1.000 (F 1.000) TTT F 1.000 (F 1.000)
 143      4   GTC (V) GTC (V) GTC (V) GTC (V) GTC (V) GTC (V) GTC (V) GTC (V) GTC (V) :  GTC V 1.000 (V 1.000) GTC V 1.000 (V 1.000) GTC V 1.000 (V 1.000) GTC V 1.000 (V 1.000) GTC V 1.000 (V 1.000) GTC V 1.000 (V 1.000) GTC V 1.000 (V 1.000) GTC V 1.000 (V 1.000)
 144      4   TCT (S) TCT (S) TCT (S) TCT (S) TCT (S) TCT (S) TCT (S) TCT (S) TCT (S) :  TCT S 1.000 (S 1.000) TCT S 1.000 (S 1.000) TCT S 1.000 (S 1.000) TCT S 1.000 (S 1.000) TCT S 1.000 (S 1.000) TCT S 1.000 (S 1.000) TCT S 1.000 (S 1.000) TCT S 1.000 (S 1.000)
 145      4   GCA (A) GCA (A) GCA (A) GCA (A) GCA (A) GCA (A) GCA (A) GCA (A) GCA (A) :  GCA A 1.000 (A 1.000) GCA A 1.000 (A 1.000) GCA A 1.000 (A 1.000) GCA A 1.000 (A 1.000) GCA A 1.000 (A 1.000) GCA A 1.000 (A 1.000) GCA A 1.000 (A 1.000) GCA A 1.000 (A 1.000)
 146      5   GGG (G) GGG (G) GGG (G) GGG (G) GGG (G) GGG (G) GGG (G) GGG (G) GGG (G) :  GGG G 1.000 (G 1.000) GGG G 1.000 (G 1.000) GGG G 1.000 (G 1.000) GGG G 1.000 (G 1.000) GGG G 1.000 (G 1.000) GGG G 1.000 (G 1.000) GGG G 1.000 (G 1.000) GGG G 1.000 (G 1.000)
 147      4   TTA (L) TTA (L) TTA (L) TTA (L) TTA (L) TTA (L) TTA (L) TTA (L) TTA (L) :  TTA L 1.000 (L 1.000) TTA L 1.000 (L 1.000) TTA L 1.000 (L 1.000) TTA L 1.000 (L 1.000) TTA L 1.000 (L 1.000) TTA L 1.000 (L 1.000) TTA L 1.000 (L 1.000) TTA L 1.000 (L 1.000)
 148      4   AGC (S) AGC (S) AGC (S) AGC (S) AGC (S) AGC (S) AGC (S) AGC (S) AGC (S) :  AGC S 1.000 (S 1.000) AGC S 1.000 (S 1.000) AGC S 1.000 (S 1.000) AGC S 1.000 (S 1.000) AGC S 1.000 (S 1.000) AGC S 1.000 (S 1.000) AGC S 1.000 (S 1.000) AGC S 1.000 (S 1.000)
 149      1   AAC (N) AAC (N) AAC (N) AAC (N) AAC (N) AAC (N) AAC (N) AAC (N) AAC (N) :  AAC N 1.000 (N 1.000) AAC N 1.000 (N 1.000) AAC N 1.000 (N 1.000) AAC N 1.000 (N 1.000) AAC N 1.000 (N 1.000) AAC N 1.000 (N 1.000) AAC N 1.000 (N 1.000) AAC N 1.000 (N 1.000)
 150     10   ATC (I) ATC (I) ATC (I) ATC (I) ATC (I) ATC (I) ATC (I) ATC (I) ATC (I) :  ATC I 1.000 (I 1.000) ATC I 1.000 (I 1.000) ATC I 1.000 (I 1.000) ATC I 1.000 (I 1.000) ATC I 1.000 (I 1.000) ATC I 1.000 (I 1.000) ATC I 1.000 (I 1.000) ATC I 1.000 (I 1.000)
 151      5   ATT (I) ATT (I) ATT (I) ATT (I) ATT (I) ATT (I) ATT (I) ATT (I) ATT (I) :  ATT I 1.000 (I 1.000) ATT I 1.000 (I 1.000) ATT I 1.000 (I 1.000) ATT I 1.000 (I 1.000) ATT I 1.000 (I 1.000) ATT I 1.000 (I 1.000) ATT I 1.000 (I 1.000) ATT I 1.000 (I 1.000)
 152      3   GGC (G) GGC (G) GGC (G) GGC (G) GGC (G) GGC (G) GGC (G) GGC (G) GGC (G) :  GGC G 1.000 (G 1.000) GGC G 1.000 (G 1.000) GGC G 1.000 (G 1.000) GGC G 1.000 (G 1.000) GGC G 1.000 (G 1.000) GGC G 1.000 (G 1.000) GGC G 1.000 (G 1.000) GGC G 1.000 (G 1.000)
 153     10   ATC (I) ATC (I) ATC (I) ATC (I) ATC (I) ATC (I) ATC (I) ATC (I) ATC (I) :  ATC I 1.000 (I 1.000) ATC I 1.000 (I 1.000) ATC I 1.000 (I 1.000) ATC I 1.000 (I 1.000) ATC I 1.000 (I 1.000) ATC I 1.000 (I 1.000) ATC I 1.000 (I 1.000) ATC I 1.000 (I 1.000)
 154      2   ATA (I) ATA (I) ATA (I) ATA (I) ATA (I) ATA (I) ATA (I) ATA (I) ATA (I) :  ATA I 1.000 (I 1.000) ATA I 1.000 (I 1.000) ATA I 1.000 (I 1.000) ATA I 1.000 (I 1.000) ATA I 1.000 (I 1.000) ATA I 1.000 (I 1.000) ATA I 1.000 (I 1.000) ATA I 1.000 (I 1.000)
 155      1   GTT (V) GTT (V) GTT (V) GTT (V) GTT (V) GTT (V) GTT (V) GTT (V) GTT (V) :  GTT V 1.000 (V 1.000) GTT V 1.000 (V 1.000) GTT V 1.000 (V 1.000) GTT V 1.000 (V 1.000) GTT V 1.000 (V 1.000) GTT V 1.000 (V 1.000) GTT V 1.000 (V 1.000) GTT V 1.000 (V 1.000)
 156      6   TAT (Y) TAT (Y) TAT (Y) TAT (Y) TAT (Y) TAT (Y) TAT (Y) TAT (Y) TAT (Y) :  TAT Y 1.000 (Y 1.000) TAT Y 1.000 (Y 1.000) TAT Y 1.000 (Y 1.000) TAT Y 1.000 (Y 1.000) TAT Y 1.000 (Y 1.000) TAT Y 1.000 (Y 1.000) TAT Y 1.000 (Y 1.000) TAT Y 1.000 (Y 1.000)
 157      2   ATA (I) ATA (I) ATA (I) ATA (I) ATA (I) ATA (I) ATA (I) ATA (I) ATA (I) :  ATA I 1.000 (I 1.000) ATA I 1.000 (I 1.000) ATA I 1.000 (I 1.000) ATA I 1.000 (I 1.000) ATA I 1.000 (I 1.000) ATA I 1.000 (I 1.000) ATA I 1.000 (I 1.000) ATA I 1.000 (I 1.000)
 158      2   TCA (S) TCA (S) TCA (S) TCA (S) TCA (S) TCA (S) TCA (S) TCA (S) TCA (S) :  TCA S 1.000 (S 1.000) TCA S 1.000 (S 1.000) TCA S 1.000 (S 1.000) TCA S 1.000 (S 1.000) TCA S 1.000 (S 1.000) TCA S 1.000 (S 1.000) TCA S 1.000 (S 1.000) TCA S 1.000 (S 1.000)
 159      6   GCC (A) GCC (A) GCC (A) GCC (A) GCC (A) GCC (A) GCC (A) GCC (A) GCC (A) :  GCC A 1.000 (A 1.000) GCC A 1.000 (A 1.000) GCC A 1.000 (A 1.000) GCC A 1.000 (A 1.000) GCC A 1.000 (A 1.000) GCC A 1.000 (A 1.000) GCC A 1.000 (A 1.000) GCC A 1.000 (A 1.000)
 160      1   AAC (N) AAC (N) AAT (N) AAC (N) AAC (N) AAC (N) AAC (N) AAC (N) AAC (N) :  AAC N 1.000 (N 1.000) AAC N 1.000 (N 1.000) AAC N 1.000 (N 1.000) AAC N 1.000 (N 1.000) AAC N 1.000 (N 1.000) AAC N 1.000 (N 1.000) AAC N 1.000 (N 1.000) AAC N 0.989 (N 1.000)
 161      1   GCC (A) GCT (A) GCC (A) GCT (A) GCC (A) GCC (A) GCC (A) GCT (A) GCT (A) :  GCT A 1.000 (A 1.000) GCT A 1.000 (A 1.000) GCT A 1.000 (A 1.000) GCC A 0.996 (A 1.000) GCC A 0.996 (A 1.000) GCC A 0.996 (A 1.000) GCC A 0.996 (A 1.000) GCC A 0.989 (A 1.000)
 162      4   GGA (G) GGA (G) GGA (G) GGA (G) GGA (G) GGA (G) GGA (G) GGA (G) GGA (G) :  GGA G 1.000 (G 1.000) GGA G 1.000 (G 1.000) GGA G 1.000 (G 1.000) GGA G 1.000 (G 1.000) GGA G 1.000 (G 1.000) GGA G 1.000 (G 1.000) GGA G 1.000 (G 1.000) GGA G 1.000 (G 1.000)
 163      5   GAC (D) GAC (D) GAC (D) GAC (D) GAC (D) GAC (D) GAC (D) GAC (D) GAC (D) :  GAC D 1.000 (D 1.000) GAC D 1.000 (D 1.000) GAC D 1.000 (D 1.000) GAC D 1.000 (D 1.000) GAC D 1.000 (D 1.000) GAC D 1.000 (D 1.000) GAC D 1.000 (D 1.000) GAC D 1.000 (D 1.000)
 164      3   CCC (P) CCC (P) CCC (P) CCC (P) CCC (P) CCC (P) CCC (P) CCC (P) CCC (P) :  CCC P 1.000 (P 1.000) CCC P 1.000 (P 1.000) CCC P 1.000 (P 1.000) CCC P 1.000 (P 1.000) CCC P 1.000 (P 1.000) CCC P 1.000 (P 1.000) CCC P 1.000 (P 1.000) CCC P 1.000 (P 1.000)
 165      5   GGG (G) GGG (G) GGG (G) GGG (G) GGG (G) GGG (G) GGG (G) GGG (G) GGG (G) :  GGG G 1.000 (G 1.000) GGG G 1.000 (G 1.000) GGG G 1.000 (G 1.000) GGG G 1.000 (G 1.000) GGG G 1.000 (G 1.000) GGG G 1.000 (G 1.000) GGG G 1.000 (G 1.000) GGG G 1.000 (G 1.000)
 166      1   CAA (Q) CAG (Q) CAA (Q) CAG (Q) CAG (Q) CAG (Q) CAG (Q) CAG (Q) CAG (Q) :  CAG Q 1.000 (Q 1.000) CAG Q 1.000 (Q 1.000) CAG Q 1.000 (Q 1.000) CAG Q 1.000 (Q 1.000) CAG Q 1.000 (Q 1.000) CAG Q 1.000 (Q 1.000) CAG Q 1.000 (Q 1.000) CAG Q 0.996 (Q 1.000)
 167      1   CGA (R) CGT (R) CGT (R) CGT (R) CGT (R) CGT (R) CGT (R) CGT (R) CGT (R) :  CGT R 1.000 (R 1.000) CGT R 1.000 (R 1.000) CGT R 1.000 (R 1.000) CGT R 1.000 (R 1.000) CGT R 1.000 (R 1.000) CGT R 1.000 (R 1.000) CGT R 1.000 (R 1.000) CGT R 1.000 (R 1.000)
 168      5   GAC (D) GAC (D) GAC (D) GAC (D) GAC (D) GAC (D) GAC (D) GAC (D) GAC (D) :  GAC D 1.000 (D 1.000) GAC D 1.000 (D 1.000) GAC D 1.000 (D 1.000) GAC D 1.000 (D 1.000) GAC D 1.000 (D 1.000) GAC D 1.000 (D 1.000) GAC D 1.000 (D 1.000) GAC D 1.000 (D 1.000)
 169      1   TAC (Y) TCC (S) TCC (S) TCC (S) TCC (S) TCC (S) TCC (S) TCC (S) TCC (S) :  TCC S 1.000 (S 1.000) TCC S 1.000 (S 1.000) TCC S 1.000 (S 1.000) TCC S 1.000 (S 1.000) TCC S 1.000 (S 1.000) TCC S 1.000 (S 1.000) TCC S 1.000 (S 1.000) TCC S 1.000 (S 1.000)
 170      6   AAA (K) AAA (K) AAA (K) AAA (K) AAA (K) AAA (K) AAA (K) AAA (K) AAA (K) :  AAA K 1.000 (K 1.000) AAA K 1.000 (K 1.000) AAA K 1.000 (K 1.000) AAA K 1.000 (K 1.000) AAA K 1.000 (K 1.000) AAA K 1.000 (K 1.000) AAA K 1.000 (K 1.000) AAA K 1.000 (K 1.000)
 171      1   AAC (N) AAA (K) AAA (K) AAA (K) AAA (K) AAA (K) AAA (K) AAA (K) AAA (K) :  AAA K 1.000 (K 1.000) AAA K 1.000 (K 1.000) AAA K 1.000 (K 1.000) AAA K 1.000 (K 1.000) AAA K 1.000 (K 1.000) AAA K 1.000 (K 1.000) AAA K 1.000 (K 1.000) AAA K 1.000 (K 1.000)
 172      6   AGT (S) AGT (S) AGT (S) AGT (S) AGT (S) AGT (S) AGT (S) AGT (S) AGT (S) :  AGT S 1.000 (S 1.000) AGT S 1.000 (S 1.000) AGT S 1.000 (S 1.000) AGT S 1.000 (S 1.000) AGT S 1.000 (S 1.000) AGT S 1.000 (S 1.000) AGT S 1.000 (S 1.000) AGT S 1.000 (S 1.000)
 173      3   TAC (Y) TAC (Y) TAC (Y) TAC (Y) TAC (Y) TAC (Y) TAC (Y) TAC (Y) TAC (Y) :  TAC Y 1.000 (Y 1.000) TAC Y 1.000 (Y 1.000) TAC Y 1.000 (Y 1.000) TAC Y 1.000 (Y 1.000) TAC Y 1.000 (Y 1.000) TAC Y 1.000 (Y 1.000) TAC Y 1.000 (Y 1.000) TAC Y 1.000 (Y 1.000)
 174      1   TCC (S) TCC (S) TCC (S) TCT (S) TCC (S) TCC (S) TCC (S) TCC (S) TCC (S) :  TCC S 1.000 (S 1.000) TCC S 1.000 (S 1.000) TCC S 1.000 (S 1.000) TCC S 1.000 (S 1.000) TCC S 1.000 (S 1.000) TCC S 1.000 (S 1.000) TCC S 1.000 (S 1.000) TCC S 1.000 (S 1.000)
 175      6   TAT (Y) TAT (Y) TAT (Y) TAT (Y) TAT (Y) TAT (Y) TAT (Y) TAT (Y) TAT (Y) :  TAT Y 1.000 (Y 1.000) TAT Y 1.000 (Y 1.000) TAT Y 1.000 (Y 1.000) TAT Y 1.000 (Y 1.000) TAT Y 1.000 (Y 1.000) TAT Y 1.000 (Y 1.000) TAT Y 1.000 (Y 1.000) TAT Y 1.000 (Y 1.000)
 176      3   GGT (G) GGT (G) GGT (G) GGT (G) GGT (G) GGT (G) GGT (G) GGT (G) GGT (G) :  GGT G 1.000 (G 1.000) GGT G 1.000 (G 1.000) GGT G 1.000 (G 1.000) GGT G 1.000 (G 1.000) GGT G 1.000 (G 1.000) GGT G 1.000 (G 1.000) GGT G 1.000 (G 1.000) GGT G 1.000 (G 1.000)
 177      3   TGG (W) TGG (W) TGG (W) TGG (W) TGG (W) TGG (W) TGG (W) TGG (W) TGG (W) :  TGG W 1.000 (W 1.000) TGG W 1.000 (W 1.000) TGG W 1.000 (W 1.000) TGG W 1.000 (W 1.000) TGG W 1.000 (W 1.000) TGG W 1.000 (W 1.000) TGG W 1.000 (W 1.000) TGG W 1.000 (W 1.000)
 178      3   TCC (S) TCC (S) TCC (S) TCC (S) TCC (S) TCC (S) TCC (S) TCC (S) TCC (S) :  TCC S 1.000 (S 1.000) TCC S 1.000 (S 1.000) TCC S 1.000 (S 1.000) TCC S 1.000 (S 1.000) TCC S 1.000 (S 1.000) TCC S 1.000 (S 1.000) TCC S 1.000 (S 1.000) TCC S 1.000 (S 1.000)
 179      6   TTT (F) TTT (F) TTT (F) TTT (F) TTT (F) TTT (F) TTT (F) TTT (F) TTT (F) :  TTT F 1.000 (F 1.000) TTT F 1.000 (F 1.000) TTT F 1.000 (F 1.000) TTT F 1.000 (F 1.000) TTT F 1.000 (F 1.000) TTT F 1.000 (F 1.000) TTT F 1.000 (F 1.000) TTT F 1.000 (F 1.000)
 180      6   TAT (Y) TAT (Y) TAT (Y) TAT (Y) TAT (Y) TAT (Y) TAT (Y) TAT (Y) TAT (Y) :  TAT Y 1.000 (Y 1.000) TAT Y 1.000 (Y 1.000) TAT Y 1.000 (Y 1.000) TAT Y 1.000 (Y 1.000) TAT Y 1.000 (Y 1.000) TAT Y 1.000 (Y 1.000) TAT Y 1.000 (Y 1.000) TAT Y 1.000 (Y 1.000)
 181     10   TTC (F) TTC (F) TTC (F) TTC (F) TTC (F) TTC (F) TTC (F) TTC (F) TTC (F) :  TTC F 1.000 (F 1.000) TTC F 1.000 (F 1.000) TTC F 1.000 (F 1.000) TTC F 1.000 (F 1.000) TTC F 1.000 (F 1.000) TTC F 1.000 (F 1.000) TTC F 1.000 (F 1.000) TTC F 1.000 (F 1.000)
 182      4   GGA (G) GGA (G) GGA (G) GGA (G) GGA (G) GGA (G) GGA (G) GGA (G) GGA (G) :  GGA G 1.000 (G 1.000) GGA G 1.000 (G 1.000) GGA G 1.000 (G 1.000) GGA G 1.000 (G 1.000) GGA G 1.000 (G 1.000) GGA G 1.000 (G 1.000) GGA G 1.000 (G 1.000) GGA G 1.000 (G 1.000)
 183      6   GCC (A) GCC (A) GCC (A) GCC (A) GCC (A) GCC (A) GCC (A) GCC (A) GCC (A) :  GCC A 1.000 (A 1.000) GCC A 1.000 (A 1.000) GCC A 1.000 (A 1.000) GCC A 1.000 (A 1.000) GCC A 1.000 (A 1.000) GCC A 1.000 (A 1.000) GCC A 1.000 (A 1.000) GCC A 1.000 (A 1.000)
 184     10   TTC (F) TTC (F) TTC (F) TTC (F) TTC (F) TTC (F) TTC (F) TTC (F) TTC (F) :  TTC F 1.000 (F 1.000) TTC F 1.000 (F 1.000) TTC F 1.000 (F 1.000) TTC F 1.000 (F 1.000) TTC F 1.000 (F 1.000) TTC F 1.000 (F 1.000) TTC F 1.000 (F 1.000) TTC F 1.000 (F 1.000)
 185      4   TCT (S) TCT (S) TCT (S) TCT (S) TCT (S) TCT (S) TCT (S) TCT (S) TCT (S) :  TCT S 1.000 (S 1.000) TCT S 1.000 (S 1.000) TCT S 1.000 (S 1.000) TCT S 1.000 (S 1.000) TCT S 1.000 (S 1.000) TCT S 1.000 (S 1.000) TCT S 1.000 (S 1.000) TCT S 1.000 (S 1.000)
 186     10   TTC (F) TTC (F) TTC (F) TTC (F) TTC (F) TTC (F) TTC (F) TTC (F) TTC (F) :  TTC F 1.000 (F 1.000) TTC F 1.000 (F 1.000) TTC F 1.000 (F 1.000) TTC F 1.000 (F 1.000) TTC F 1.000 (F 1.000) TTC F 1.000 (F 1.000) TTC F 1.000 (F 1.000) TTC F 1.000 (F 1.000)
 187     10   ATC (I) ATC (I) ATC (I) ATC (I) ATC (I) ATC (I) ATC (I) ATC (I) ATC (I) :  ATC I 1.000 (I 1.000) ATC I 1.000 (I 1.000) ATC I 1.000 (I 1.000) ATC I 1.000 (I 1.000) ATC I 1.000 (I 1.000) ATC I 1.000 (I 1.000) ATC I 1.000 (I 1.000) ATC I 1.000 (I 1.000)
 188     10   ATC (I) ATC (I) ATC (I) ATC (I) ATC (I) ATC (I) ATC (I) ATC (I) ATC (I) :  ATC I 1.000 (I 1.000) ATC I 1.000 (I 1.000) ATC I 1.000 (I 1.000) ATC I 1.000 (I 1.000) ATC I 1.000 (I 1.000) ATC I 1.000 (I 1.000) ATC I 1.000 (I 1.000) ATC I 1.000 (I 1.000)
 189      4   GCA (A) GCA (A) GCA (A) GCA (A) GCA (A) GCA (A) GCA (A) GCA (A) GCA (A) :  GCA A 1.000 (A 1.000) GCA A 1.000 (A 1.000) GCA A 1.000 (A 1.000) GCA A 1.000 (A 1.000) GCA A 1.000 (A 1.000) GCA A 1.000 (A 1.000) GCA A 1.000 (A 1.000) GCA A 1.000 (A 1.000)
 190      1   CAA (Q) GAA (E) GAA (E) GAA (E) GAA (E) GAA (E) GAA (E) GAA (E) GAA (E) :  GAA E 1.000 (E 1.000) GAA E 1.000 (E 1.000) GAA E 1.000 (E 1.000) GAA E 1.000 (E 1.000) GAA E 1.000 (E 1.000) GAA E 1.000 (E 1.000) GAA E 1.000 (E 1.000) GAA E 1.000 (E 1.000)
 191      5   ATT (I) ATT (I) ATT (I) ATT (I) ATT (I) ATT (I) ATT (I) ATT (I) ATT (I) :  ATT I 1.000 (I 1.000) ATT I 1.000 (I 1.000) ATT I 1.000 (I 1.000) ATT I 1.000 (I 1.000) ATT I 1.000 (I 1.000) ATT I 1.000 (I 1.000) ATT I 1.000 (I 1.000) ATT I 1.000 (I 1.000)
 192      2   GTA (V) GTA (V) GTA (V) GTA (V) GTA (V) GTA (V) GTA (V) GTA (V) GTA (V) :  GTA V 1.000 (V 1.000) GTA V 1.000 (V 1.000) GTA V 1.000 (V 1.000) GTA V 1.000 (V 1.000) GTA V 1.000 (V 1.000) GTA V 1.000 (V 1.000) GTA V 1.000 (V 1.000) GTA V 1.000 (V 1.000)
 193      4   GGA (G) GGA (G) GGA (G) GGA (G) GGA (G) GGA (G) GGA (G) GGA (G) GGA (G) :  GGA G 1.000 (G 1.000) GGA G 1.000 (G 1.000) GGA G 1.000 (G 1.000) GGA G 1.000 (G 1.000) GGA G 1.000 (G 1.000) GGA G 1.000 (G 1.000) GGA G 1.000 (G 1.000) GGA G 1.000 (G 1.000)
 194      1   ATG (M) GTG (V) GTG (V) GTG (V) GTG (V) GTG (V) GTG (V) GTG (V) GTG (V) :  GTG V 1.000 (V 1.000) GTG V 1.000 (V 1.000) GTG V 1.000 (V 1.000) GTG V 1.000 (V 1.000) GTG V 1.000 (V 1.000) GTG V 1.000 (V 1.000) GTG V 1.000 (V 1.000) GTG V 1.000 (V 1.000)
 195      1   ATT (I) GTT (V) GTT (V) GTT (V) GTT (V) GTT (V) GTT (V) GTT (V) GTT (V) :  GTT V 1.000 (V 1.000) GTT V 1.000 (V 1.000) GTT V 1.000 (V 1.000) GTT V 1.000 (V 1.000) GTT V 1.000 (V 1.000) GTT V 1.000 (V 1.000) GTT V 1.000 (V 1.000) GTT V 1.000 (V 1.000)
 196      1   GCC (A) GCC (A) GCC (A) GCC (A) GCC (A) GCT (A) GCC (A) GCC (A) GCC (A) :  GCC A 1.000 (A 1.000) GCC A 1.000 (A 1.000) GCC A 1.000 (A 1.000) GCC A 1.000 (A 1.000) GCC A 1.000 (A 1.000) GCC A 1.000 (A 1.000) GCC A 1.000 (A 1.000) GCC A 1.000 (A 1.000)
 197      6   GTG (V) GTG (V) GTG (V) GTG (V) GTG (V) GTG (V) GTG (V) GTG (V) GTG (V) :  GTG V 1.000 (V 1.000) GTG V 1.000 (V 1.000) GTG V 1.000 (V 1.000) GTG V 1.000 (V 1.000) GTG V 1.000 (V 1.000) GTG V 1.000 (V 1.000) GTG V 1.000 (V 1.000) GTG V 1.000 (V 1.000)
 198      5   CAC (H) CAC (H) CAC (H) CAC (H) CAC (H) CAC (H) CAC (H) CAC (H) CAC (H) :  CAC H 1.000 (H 1.000) CAC H 1.000 (H 1.000) CAC H 1.000 (H 1.000) CAC H 1.000 (H 1.000) CAC H 1.000 (H 1.000) CAC H 1.000 (H 1.000) CAC H 1.000 (H 1.000) CAC H 1.000 (H 1.000)
 199     10   ATC (I) ATC (I) ATC (I) ATC (I) ATC (I) ATC (I) ATC (I) ATC (I) ATC (I) :  ATC I 1.000 (I 1.000) ATC I 1.000 (I 1.000) ATC I 1.000 (I 1.000) ATC I 1.000 (I 1.000) ATC I 1.000 (I 1.000) ATC I 1.000 (I 1.000) ATC I 1.000 (I 1.000) ATC I 1.000 (I 1.000)
 200      6   TAT (Y) TAT (Y) TAT (Y) TAT (Y) TAT (Y) TAT (Y) TAT (Y) TAT (Y) TAT (Y) :  TAT Y 1.000 (Y 1.000) TAT Y 1.000 (Y 1.000) TAT Y 1.000 (Y 1.000) TAT Y 1.000 (Y 1.000) TAT Y 1.000 (Y 1.000) TAT Y 1.000 (Y 1.000) TAT Y 1.000 (Y 1.000) TAT Y 1.000 (Y 1.000)
 201      5   ATT (I) ATT (I) ATT (I) ATT (I) ATT (I) ATT (I) ATT (I) ATT (I) ATT (I) :  ATT I 1.000 (I 1.000) ATT I 1.000 (I 1.000) ATT I 1.000 (I 1.000) ATT I 1.000 (I 1.000) ATT I 1.000 (I 1.000) ATT I 1.000 (I 1.000) ATT I 1.000 (I 1.000) ATT I 1.000 (I 1.000)
 202      7   GAA (E) GAA (E) GAA (E) GAA (E) GAA (E) GAA (E) GAA (E) GAA (E) GAA (E) :  GAA E 1.000 (E 1.000) GAA E 1.000 (E 1.000) GAA E 1.000 (E 1.000) GAA E 1.000 (E 1.000) GAA E 1.000 (E 1.000) GAA E 1.000 (E 1.000) GAA E 1.000 (E 1.000) GAA E 1.000 (E 1.000)
 203      6   AAA (K) AAA (K) AAA (K) AAA (K) AAA (K) AAA (K) AAA (K) AAA (K) AAA (K) :  AAA K 1.000 (K 1.000) AAA K 1.000 (K 1.000) AAA K 1.000 (K 1.000) AAA K 1.000 (K 1.000) AAA K 1.000 (K 1.000) AAA K 1.000 (K 1.000) AAA K 1.000 (K 1.000) AAA K 1.000 (K 1.000)
 204      2   CAT (H) CAT (H) CAT (H) CAT (H) CAT (H) CAT (H) CAT (H) CAT (H) CAT (H) :  CAT H 1.000 (H 1.000) CAT H 1.000 (H 1.000) CAT H 1.000 (H 1.000) CAT H 1.000 (H 1.000) CAT H 1.000 (H 1.000) CAT H 1.000 (H 1.000) CAT H 1.000 (H 1.000) CAT H 1.000 (H 1.000)
 205      3   CAG (Q) CAG (Q) CAG (Q) CAG (Q) CAG (Q) CAG (Q) CAG (Q) CAG (Q) CAG (Q) :  CAG Q 1.000 (Q 1.000) CAG Q 1.000 (Q 1.000) CAG Q 1.000 (Q 1.000) CAG Q 1.000 (Q 1.000) CAG Q 1.000 (Q 1.000) CAG Q 1.000 (Q 1.000) CAG Q 1.000 (Q 1.000) CAG Q 1.000 (Q 1.000)
 206      3   CAG (Q) CAG (Q) CAG (Q) CAG (Q) CAG (Q) CAG (Q) CAG (Q) CAG (Q) CAG (Q) :  CAG Q 1.000 (Q 1.000) CAG Q 1.000 (Q 1.000) CAG Q 1.000 (Q 1.000) CAG Q 1.000 (Q 1.000) CAG Q 1.000 (Q 1.000) CAG Q 1.000 (Q 1.000) CAG Q 1.000 (Q 1.000) CAG Q 1.000 (Q 1.000)
 207      4   TTA (L) TTA (L) TTA (L) TTA (L) TTA (L) TTA (L) TTA (L) TTA (L) TTA (L) :  TTA L 1.000 (L 1.000) TTA L 1.000 (L 1.000) TTA L 1.000 (L 1.000) TTA L 1.000 (L 1.000) TTA L 1.000 (L 1.000) TTA L 1.000 (L 1.000) TTA L 1.000 (L 1.000) TTA L 1.000 (L 1.000)
 208      4   CGA (R) CGA (R) CGA (R) CGA (R) CGA (R) CGA (R) CGA (R) CGA (R) CGA (R) :  CGA R 1.000 (R 1.000) CGA R 1.000 (R 1.000) CGA R 1.000 (R 1.000) CGA R 1.000 (R 1.000) CGA R 1.000 (R 1.000) CGA R 1.000 (R 1.000) CGA R 1.000 (R 1.000) CGA R 1.000 (R 1.000)
 209      6   GCC (A) GCC (A) GCC (A) GCC (A) GCC (A) GCC (A) GCC (A) GCC (A) GCC (A) :  GCC A 1.000 (A 1.000) GCC A 1.000 (A 1.000) GCC A 1.000 (A 1.000) GCC A 1.000 (A 1.000) GCC A 1.000 (A 1.000) GCC A 1.000 (A 1.000) GCC A 1.000 (A 1.000) GCC A 1.000 (A 1.000)
 210      6   AAA (K) AAA (K) AAA (K) AAA (K) AAA (K) AAA (K) AAA (K) AAA (K) AAA (K) :  AAA K 1.000 (K 1.000) AAA K 1.000 (K 1.000) AAA K 1.000 (K 1.000) AAA K 1.000 (K 1.000) AAA K 1.000 (K 1.000) AAA K 1.000 (K 1.000) AAA K 1.000 (K 1.000) AAA K 1.000 (K 1.000)
 211      1   TCT (S) TCT (S) TCC (S) TCC (S) TCC (S) TCC (S) TCC (S) TCT (S) TCT (S) :  TCT S 1.000 (S 1.000) TCT S 1.000 (S 1.000) TCT S 1.000 (S 1.000) TCC S 1.000 (S 1.000) TCC S 1.000 (S 1.000) TCC S 1.000 (S 1.000) TCC S 1.000 (S 1.000) TCC S 0.994 (S 1.000)
 212      5   CAC (H) CAC (H) CAC (H) CAC (H) CAC (H) CAC (H) CAC (H) CAC (H) CAC (H) :  CAC H 1.000 (H 1.000) CAC H 1.000 (H 1.000) CAC H 1.000 (H 1.000) CAC H 1.000 (H 1.000) CAC H 1.000 (H 1.000) CAC H 1.000 (H 1.000) CAC H 1.000 (H 1.000) CAC H 1.000 (H 1.000)
 213      2   TCG (S) TCG (S) TCG (S) TCG (S) TCG (S) TCG (S) TCG (S) TCG (S) TCG (S) :  TCG S 1.000 (S 1.000) TCG S 1.000 (S 1.000) TCG S 1.000 (S 1.000) TCG S 1.000 (S 1.000) TCG S 1.000 (S 1.000) TCG S 1.000 (S 1.000) TCG S 1.000 (S 1.000) TCG S 1.000 (S 1.000)
 214      2   GAG (E) GAG (E) GAG (E) GAG (E) GAG (E) GAG (E) GAG (E) GAG (E) GAG (E) :  GAG E 1.000 (E 1.000) GAG E 1.000 (E 1.000) GAG E 1.000 (E 1.000) GAG E 1.000 (E 1.000) GAG E 1.000 (E 1.000) GAG E 1.000 (E 1.000) GAG E 1.000 (E 1.000) GAG E 1.000 (E 1.000)
 215     10   TTC (F) TTC (F) TTC (F) TTC (F) TTC (F) TTC (F) TTC (F) TTC (F) TTC (F) :  TTC F 1.000 (F 1.000) TTC F 1.000 (F 1.000) TTC F 1.000 (F 1.000) TTC F 1.000 (F 1.000) TTC F 1.000 (F 1.000) TTC F 1.000 (F 1.000) TTC F 1.000 (F 1.000) TTC F 1.000 (F 1.000)
 216      5   CTG (L) CTG (L) CTG (L) CTG (L) CTG (L) CTG (L) CTG (L) CTG (L) CTG (L) :  CTG L 1.000 (L 1.000) CTG L 1.000 (L 1.000) CTG L 1.000 (L 1.000) CTG L 1.000 (L 1.000) CTG L 1.000 (L 1.000) CTG L 1.000 (L 1.000) CTG L 1.000 (L 1.000) CTG L 1.000 (L 1.000)
 217      3   AAG (K) AAG (K) AAG (K) AAG (K) AAG (K) AAG (K) AAG (K) AAG (K) AAG (K) :  AAG K 1.000 (K 1.000) AAG K 1.000 (K 1.000) AAG K 1.000 (K 1.000) AAG K 1.000 (K 1.000) AAG K 1.000 (K 1.000) AAG K 1.000 (K 1.000) AAG K 1.000 (K 1.000) AAG K 1.000 (K 1.000)
 218      6   AAA (K) AAA (K) AAA (K) AAA (K) AAA (K) AAA (K) AAA (K) AAA (K) AAA (K) :  AAA K 1.000 (K 1.000) AAA K 1.000 (K 1.000) AAA K 1.000 (K 1.000) AAA K 1.000 (K 1.000) AAA K 1.000 (K 1.000) AAA K 1.000 (K 1.000) AAA K 1.000 (K 1.000) AAA K 1.000 (K 1.000)
 219      1   TCT (S) TCC (S) TCT (S) TCT (S) TCT (S) TCT (S) TCT (S) TCT (S) TCT (S) :  TCT S 1.000 (S 1.000) TCT S 1.000 (S 1.000) TCT S 1.000 (S 1.000) TCT S 1.000 (S 1.000) TCT S 1.000 (S 1.000) TCT S 1.000 (S 1.000) TCT S 1.000 (S 1.000) TCT S 0.996 (S 1.000)
 220      3   ACT (T) ACT (T) ACT (T) ACT (T) ACT (T) ACT (T) ACT (T) ACT (T) ACT (T) :  ACT T 1.000 (T 1.000) ACT T 1.000 (T 1.000) ACT T 1.000 (T 1.000) ACT T 1.000 (T 1.000) ACT T 1.000 (T 1.000) ACT T 1.000 (T 1.000) ACT T 1.000 (T 1.000) ACT T 1.000 (T 1.000)
 221      6   TTT (F) TTT (F) TTT (F) TTT (F) TTT (F) TTT (F) TTT (F) TTT (F) TTT (F) :  TTT F 1.000 (F 1.000) TTT F 1.000 (F 1.000) TTT F 1.000 (F 1.000) TTT F 1.000 (F 1.000) TTT F 1.000 (F 1.000) TTT F 1.000 (F 1.000) TTT F 1.000 (F 1.000) TTT F 1.000 (F 1.000)
 222      1   GCA (A) GCC (A) GCC (A) GCC (A) GCC (A) GCC (A) GCC (A) GCC (A) GCC (A) :  GCC A 1.000 (A 1.000) GCC A 1.000 (A 1.000) GCC A 1.000 (A 1.000) GCC A 1.000 (A 1.000) GCC A 1.000 (A 1.000) GCC A 1.000 (A 1.000) GCC A 1.000 (A 1.000) GCC A 1.000 (A 1.000)
 223      2   CGC (R) CGC (R) CGC (R) CGC (R) CGC (R) CGC (R) CGC (R) CGC (R) CGC (R) :  CGC R 1.000 (R 1.000) CGC R 1.000 (R 1.000) CGC R 1.000 (R 1.000) CGC R 1.000 (R 1.000) CGC R 1.000 (R 1.000) CGC R 1.000 (R 1.000) CGC R 1.000 (R 1.000) CGC R 1.000 (R 1.000)
 224      5   CTC (L) CTC (L) CTC (L) CTC (L) CTC (L) CTC (L) CTC (L) CTC (L) CTC (L) :  CTC L 1.000 (L 1.000) CTC L 1.000 (L 1.000) CTC L 1.000 (L 1.000) CTC L 1.000 (L 1.000) CTC L 1.000 (L 1.000) CTC L 1.000 (L 1.000) CTC L 1.000 (L 1.000) CTC L 1.000 (L 1.000)
 225      1   CCA (P) CCA (P) CCA (P) CCA (P) CCA (P) CCA (P) CCA (P) CCA (P) CCA (P) :  CCA P 1.000 (P 1.000) CCA P 1.000 (P 1.000) CCA P 1.000 (P 1.000) CCA P 1.000 (P 1.000) CCA P 1.000 (P 1.000) CCA P 1.000 (P 1.000) CCA P 1.000 (P 1.000) CCA P 1.000 (P 1.000)
 226      3   CCC (P) CCC (P) CCC (P) CCC (P) CCC (P) CCC (P) CCC (P) CCC (P) CCC (P) :  CCC P 1.000 (P 1.000) CCC P 1.000 (P 1.000) CCC P 1.000 (P 1.000) CCC P 1.000 (P 1.000) CCC P 1.000 (P 1.000) CCC P 1.000 (P 1.000) CCC P 1.000 (P 1.000) CCC P 1.000 (P 1.000)
 227      3   TAC (Y) TAC (Y) TAC (Y) TAC (Y) TAC (Y) TAC (Y) TAC (Y) TAC (Y) TAC (Y) :  TAC Y 1.000 (Y 1.000) TAC Y 1.000 (Y 1.000) TAC Y 1.000 (Y 1.000) TAC Y 1.000 (Y 1.000) TAC Y 1.000 (Y 1.000) TAC Y 1.000 (Y 1.000) TAC Y 1.000 (Y 1.000) TAC Y 1.000 (Y 1.000)
 228      6   AGG (R) AGG (R) AGG (R) AGG (R) AGG (R) AGG (R) AGG (R) AGG (R) AGG (R) :  AGG R 1.000 (R 1.000) AGG R 1.000 (R 1.000) AGG R 1.000 (R 1.000) AGG R 1.000 (R 1.000) AGG R 1.000 (R 1.000) AGG R 1.000 (R 1.000) AGG R 1.000 (R 1.000) AGG R 1.000 (R 1.000)
 229      1   TAT (Y) TAC (Y) TAT (Y) TAT (Y) TAT (Y) TAT (Y) TAT (Y) TAT (Y) TAT (Y) :  TAT Y 1.000 (Y 1.000) TAT Y 1.000 (Y 1.000) TAT Y 1.000 (Y 1.000) TAT Y 1.000 (Y 1.000) TAT Y 1.000 (Y 1.000) TAT Y 1.000 (Y 1.000) TAT Y 1.000 (Y 1.000) TAT Y 0.996 (Y 1.000)
 230      4   CGA (R) CGA (R) CGA (R) CGA (R) CGA (R) CGA (R) CGA (R) CGA (R) CGA (R) :  CGA R 1.000 (R 1.000) CGA R 1.000 (R 1.000) CGA R 1.000 (R 1.000) CGA R 1.000 (R 1.000) CGA R 1.000 (R 1.000) CGA R 1.000 (R 1.000) CGA R 1.000 (R 1.000) CGA R 1.000 (R 1.000)
 231     10   TTC (F) TTC (F) TTC (F) TTC (F) TTC (F) TTC (F) TTC (F) TTC (F) TTC (F) :  TTC F 1.000 (F 1.000) TTC F 1.000 (F 1.000) TTC F 1.000 (F 1.000) TTC F 1.000 (F 1.000) TTC F 1.000 (F 1.000) TTC F 1.000 (F 1.000) TTC F 1.000 (F 1.000) TTC F 1.000 (F 1.000)
 232      2   CGG (R) CGG (R) CGG (R) CGG (R) CGG (R) CGG (R) CGG (R) CGG (R) CGG (R) :  CGG R 1.000 (R 1.000) CGG R 1.000 (R 1.000) CGG R 1.000 (R 1.000) CGG R 1.000 (R 1.000) CGG R 1.000 (R 1.000) CGG R 1.000 (R 1.000) CGG R 1.000 (R 1.000) CGG R 1.000 (R 1.000)
 233      1   ATG (M) AGG (R) AGG (R) AGG (R) AGG (R) AGG (R) AGG (R) AGG (R) AGG (R) :  AGG R 1.000 (R 1.000) AGG R 1.000 (R 1.000) AGG R 1.000 (R 1.000) AGG R 1.000 (R 1.000) AGG R 1.000 (R 1.000) AGG R 1.000 (R 1.000) AGG R 1.000 (R 1.000) AGG R 1.000 (R 1.000)
 234      2   CGG (R) CGG (R) CGG (R) CGG (R) CGG (R) CGG (R) CGG (R) CGG (R) CGG (R) :  CGG R 1.000 (R 1.000) CGG R 1.000 (R 1.000) CGG R 1.000 (R 1.000) CGG R 1.000 (R 1.000) CGG R 1.000 (R 1.000) CGG R 1.000 (R 1.000) CGG R 1.000 (R 1.000) CGG R 1.000 (R 1.000)
 235      2   TCA (S) TCA (S) TCA (S) TCA (S) TCA (S) TCA (S) TCA (S) TCA (S) TCA (S) :  TCA S 1.000 (S 1.000) TCA S 1.000 (S 1.000) TCA S 1.000 (S 1.000) TCA S 1.000 (S 1.000) TCA S 1.000 (S 1.000) TCA S 1.000 (S 1.000) TCA S 1.000 (S 1.000) TCA S 1.000 (S 1.000)
 236      6   AGT (S) AGT (S) AGT (S) AGT (S) AGT (S) AGT (S) AGT (S) AGT (S) AGT (S) :  AGT S 1.000 (S 1.000) AGT S 1.000 (S 1.000) AGT S 1.000 (S 1.000) AGT S 1.000 (S 1.000) AGT S 1.000 (S 1.000) AGT S 1.000 (S 1.000) AGT S 1.000 (S 1.000) AGT S 1.000 (S 1.000)
 237      4   TCT (S) TCT (S) TCT (S) TCT (S) TCT (S) TCT (S) TCT (S) TCT (S) TCT (S) :  TCT S 1.000 (S 1.000) TCT S 1.000 (S 1.000) TCT S 1.000 (S 1.000) TCT S 1.000 (S 1.000) TCT S 1.000 (S 1.000) TCT S 1.000 (S 1.000) TCT S 1.000 (S 1.000) TCT S 1.000 (S 1.000)
 238      2   CGC (R) CGC (R) CGC (R) CGC (R) CGC (R) CGC (R) CGC (R) CGC (R) CGC (R) :  CGC R 1.000 (R 1.000) CGC R 1.000 (R 1.000) CGC R 1.000 (R 1.000) CGC R 1.000 (R 1.000) CGC R 1.000 (R 1.000) CGC R 1.000 (R 1.000) CGC R 1.000 (R 1.000) CGC R 1.000 (R 1.000)

Summary of changes along branches.
Check root of tree for directions of change.

Branch 1:   10..1  (_Pantro_2_4_)  (n= 6.0 s=11.0)

	  15 GTG (V 1.000) -> GTA (V)
	  19 GCA (A 1.000) -> GCC (A)
	  66 ACG (T 1.000) -> ACC (T)
	  75 GGT (G 1.000) -> GGC (G)
	  94 GCT (A 1.000) -> GCC (A)
	 125 AGC (S 1.000) -> AGT (S)
	 133 AAT (N 1.000) -> AAC (N)
	 161 GCT (A 1.000) -> GCC (A)
	 166 CAG (Q 1.000) -> CAA (Q)
	 167 CGT (R 1.000) -> CGA (R)
	 169 TCC (S 1.000) -> TAC (Y)
	 171 AAA (K 1.000) -> AAC (N)
	 190 GAA (E 1.000) -> CAA (Q)
	 194 GTG (V 1.000) -> ATG (M)
	 195 GTT (V 1.000) -> ATT (I)
	 222 GCC (A 1.000) -> GCA (A)
	 233 AGG (R 1.000) -> ATG (M)


Branch 2:   10..11 (n= 0.0 s= 0.0)


Branch 3:   11..12 (n= 0.0 s= 0.0)


Branch 4:   12..13 (n= 0.0 s= 7.0)

	  66 ACG (T 1.000) -> ACC (T) 1.000
	  75 GGT (G 1.000) -> GGC (G) 1.000
	  94 GCT (A 1.000) -> GCC (A) 1.000
	 125 AGC (S 1.000) -> AGT (S) 1.000
	 133 AAT (N 1.000) -> AAC (N) 1.000
	 161 GCT (A 1.000) -> GCC (A) 1.000
	 211 TCT (S 1.000) -> TCC (S) 1.000


Branch 5:   13..14 (n= 0.0 s= 0.0)


Branch 6:   14..15 (n= 0.0 s= 0.0)


Branch 7:   15..16 (n= 0.0 s= 0.0)


Branch 8:   16..17 (n= 0.0 s= 2.0)

	  94 GCC (A 1.000) -> GCT (A) 1.000
	 133 AAC (N 1.000) -> AAT (N) 1.000


Branch 9:   17..2  (_Papanu_2_8_)  (n= 0.0 s= 7.0)

	  66 ACC (T 1.000) -> ACG (T)
	  75 GGC (G 1.000) -> GGT (G)
	 125 AGT (S 1.000) -> AGC (S)
	 161 GCC (A 1.000) -> GCT (A)
	 211 TCC (S 1.000) -> TCT (S)
	 219 TCT (S 1.000) -> TCC (S)
	 229 TAT (Y 1.000) -> TAC (Y)


Branch 10:   17..3  (_Caljac_2_9_)  (n= 0.0 s= 6.0)

	  92 GAC (D 1.000) -> GAT (D)
	 118 GGC (G 1.000) -> GGT (G)
	 121 TGC (C 1.000) -> TGT (C)
	 127 TTC (F 1.000) -> TTT (F)
	 160 AAC (N 1.000) -> AAT (N)
	 166 CAG (Q 1.000) -> CAA (Q)


Branch 11:   16..4  (_Nomleu_2_7_)  (n= 0.0 s= 3.0)

	  89 TAC (Y 1.000) -> TAT (Y)
	 161 GCC (A 1.000) -> GCT (A)
	 174 TCC (S 1.000) -> TCT (S)


Branch 12:   15..5  (_Homsap_2_6_)  (n= 0.0 s= 3.0)

	  15 GTG (V 1.000) -> GTA (V)
	  19 GCA (A 1.000) -> GCC (A)
	  95 GAG (E 1.000) -> GAA (E)


Branch 13:   14..6  (_Ponabe_2_5_)  (n= 0.0 s= 3.0)

	  89 TAC (Y 1.000) -> TAT (Y)
	  91 CAG (Q 1.000) -> CAA (Q)
	 196 GCC (A 1.000) -> GCT (A)


Branch 14:   13..7  (_Gorgor_2_3_)  (n= 0.0 s= 1.0)

	  15 GTG (V 1.000) -> GTA (V)


Branch 15:   12..8  (_Macmul_2_2_)  (n= 0.0 s= 0.0)


Branch 16:   11..9  (_Chlsab_2_1_)  (n= 0.0 s= 2.0)

	 113 ACG (T 1.000) -> ACC (T)
	 129 CGC (R 1.000) -> CGT (R)


List of extant and reconstructed sequences

    17    714

_Pantro_2_4_      ATG AGG ATG TGT GAC AGA GGT ATC CAG ATG TTG ATC ACC ACT GTA GGA GCC TTT GCC GCT TTT AGT TTA ATG ACC ATT GCA GTG GGC ACG GAC TAC TGG TTA TAT TCC AGA GGT GTG TGC AGG ACT AAA TCT ACA AGT GAT AAT GAA ACC AGC AGG AAG AAT GAA GAA GTA ATG ACC CAT TCG GGG CTG TGG AGG ACC TGC TGC CTA GAA GGG GCT TTC CGA GGC GTG TGC AAG AAA ATC GAT CAC TTC CCT GAA GAT GCT GAC TAC GAA CAG GAC ACA GCC GAG TAT CTC CTG CGA GCT GTG AGG GCC TCC AGT GTC TTC CCC ATC CTC AGT GTC ACG CTG CTG TTC TTC GGC GGG CTC TGC GTG GCA GCC AGT GAG TTC CAC CGC AGC AGA CAC AAC GTC ATT CTC AGC GCG GGC ATC TTT TTT GTC TCT GCA GGG TTA AGC AAC ATC ATT GGC ATC ATA GTT TAT ATA TCA GCC AAC GCC GGA GAC CCC GGG CAA CGA GAC TAC AAA AAC AGT TAC TCC TAT GGT TGG TCC TTT TAT TTC GGA GCC TTC TCT TTC ATC ATC GCA CAA ATT GTA GGA ATG ATT GCC GTG CAC ATC TAT ATT GAA AAA CAT CAG CAG TTA CGA GCC AAA TCT CAC TCG GAG TTC CTG AAG AAA TCT ACT TTT GCA CGC CTC CCA CCC TAC AGG TAT CGA TTC CGG ATG CGG TCA AGT TCT CGC 
_Papanu_2_8_      ATG AGG ATG TGT GAC AGA GGT ATC CAG ATG TTG ATC ACC ACT GTG GGA GCC TTT GCA GCT TTT AGT TTA ATG ACC ATT GCA GTG GGC ACG GAC TAC TGG TTA TAT TCC AGA GGT GTG TGC AGG ACT AAA TCT ACA AGT GAT AAT GAA ACC AGC AGG AAG AAT GAA GAA GTA ATG ACC CAT TCG GGG CTG TGG AGG ACG TGC TGC CTA GAA GGG GCT TTC CGA GGT GTG TGC AAG AAA ATC GAT CAC TTC CCT GAA GAT GCT GAC TAC GAA CAG GAC ACA GCT GAG TAT CTC CTG CGA GCT GTG AGG GCC TCC AGT GTC TTC CCC ATC CTC AGT GTC ACG CTG CTG TTC TTC GGC GGG CTC TGC GTG GCA GCC AGC GAG TTC CAC CGC AGC AGA CAC AAT GTC ATT CTC AGC GCG GGC ATC TTT TTT GTC TCT GCA GGG TTA AGC AAC ATC ATT GGC ATC ATA GTT TAT ATA TCA GCC AAC GCT GGA GAC CCC GGG CAG CGT GAC TCC AAA AAA AGT TAC TCC TAT GGT TGG TCC TTT TAT TTC GGA GCC TTC TCT TTC ATC ATC GCA GAA ATT GTA GGA GTG GTT GCC GTG CAC ATC TAT ATT GAA AAA CAT CAG CAG TTA CGA GCC AAA TCT CAC TCG GAG TTC CTG AAG AAA TCC ACT TTT GCC CGC CTC CCA CCC TAC AGG TAC CGA TTC CGG AGG CGG TCA AGT TCT CGC 
_Caljac_2_9_      ATG AGG ATG TGT GAC AGA GGT ATC CAG ATG TTG ATC ACC ACT GTG GGA GCC TTT GCA GCT TTT AGT TTA ATG ACC ATT GCA GTG GGC ACG GAC TAC TGG TTA TAT TCC AGA GGT GTG TGC AGG ACT AAA TCT ACA AGT GAT AAT GAA ACC AGC AGG AAG AAT GAA GAA GTA ATG ACC CAT TCG GGG CTG TGG AGG ACC TGC TGC CTA GAA GGG GCT TTC CGA GGC GTG TGC AAG AAA ATC GAT CAC TTC CCT GAA GAT GCT GAC TAC GAA CAG GAT ACA GCT GAG TAT CTC CTG CGA GCT GTG AGG GCC TCC AGT GTC TTC CCC ATC CTC AGT GTC ACG CTG CTG TTC TTC GGT GGG CTC TGT GTG GCA GCC AGT GAG TTT CAC CGC AGC AGA CAC AAT GTC ATT CTC AGC GCG GGC ATC TTT TTT GTC TCT GCA GGG TTA AGC AAC ATC ATT GGC ATC ATA GTT TAT ATA TCA GCC AAT GCC GGA GAC CCC GGG CAA CGT GAC TCC AAA AAA AGT TAC TCC TAT GGT TGG TCC TTT TAT TTC GGA GCC TTC TCT TTC ATC ATC GCA GAA ATT GTA GGA GTG GTT GCC GTG CAC ATC TAT ATT GAA AAA CAT CAG CAG TTA CGA GCC AAA TCC CAC TCG GAG TTC CTG AAG AAA TCT ACT TTT GCC CGC CTC CCA CCC TAC AGG TAT CGA TTC CGG AGG CGG TCA AGT TCT CGC 
_Nomleu_2_7_      ATG AGG ATG TGT GAC AGA GGT ATC CAG ATG TTG ATC ACC ACT GTG GGA GCC TTT GCA GCT TTT AGT TTA ATG ACC ATT GCA GTG GGC ACG GAC TAC TGG TTA TAT TCC AGA GGT GTG TGC AGG ACT AAA TCT ACA AGT GAT AAT GAA ACC AGC AGG AAG AAT GAA GAA GTA ATG ACC CAT TCG GGG CTG TGG AGG ACC TGC TGC CTA GAA GGG GCT TTC CGA GGC GTG TGC AAG AAA ATC GAT CAC TTC CCT GAA GAT GCT GAC TAT GAA CAG GAC ACA GCC GAG TAT CTC CTG CGA GCT GTG AGG GCC TCC AGT GTC TTC CCC ATC CTC AGT GTC ACG CTG CTG TTC TTC GGC GGG CTC TGC GTG GCA GCC AGT GAG TTC CAC CGC AGC AGA CAC AAC GTC ATT CTC AGC GCG GGC ATC TTT TTT GTC TCT GCA GGG TTA AGC AAC ATC ATT GGC ATC ATA GTT TAT ATA TCA GCC AAC GCT GGA GAC CCC GGG CAG CGT GAC TCC AAA AAA AGT TAC TCT TAT GGT TGG TCC TTT TAT TTC GGA GCC TTC TCT TTC ATC ATC GCA GAA ATT GTA GGA GTG GTT GCC GTG CAC ATC TAT ATT GAA AAA CAT CAG CAG TTA CGA GCC AAA TCC CAC TCG GAG TTC CTG AAG AAA TCT ACT TTT GCC CGC CTC CCA CCC TAC AGG TAT CGA TTC CGG AGG CGG TCA AGT TCT CGC 
_Homsap_2_6_      ATG AGG ATG TGT GAC AGA GGT ATC CAG ATG TTG ATC ACC ACT GTA GGA GCC TTT GCC GCT TTT AGT TTA ATG ACC ATT GCA GTG GGC ACG GAC TAC TGG TTA TAT TCC AGA GGT GTG TGC AGG ACT AAA TCT ACA AGT GAT AAT GAA ACC AGC AGG AAG AAT GAA GAA GTA ATG ACC CAT TCG GGG CTG TGG AGG ACC TGC TGC CTA GAA GGG GCT TTC CGA GGC GTG TGC AAG AAA ATC GAT CAC TTC CCT GAA GAT GCT GAC TAC GAA CAG GAC ACA GCC GAA TAT CTC CTG CGA GCT GTG AGG GCC TCC AGT GTC TTC CCC ATC CTC AGT GTC ACG CTG CTG TTC TTC GGC GGG CTC TGC GTG GCA GCC AGT GAG TTC CAC CGC AGC AGA CAC AAC GTC ATT CTC AGC GCG GGC ATC TTT TTT GTC TCT GCA GGG TTA AGC AAC ATC ATT GGC ATC ATA GTT TAT ATA TCA GCC AAC GCC GGA GAC CCC GGG CAG CGT GAC TCC AAA AAA AGT TAC TCC TAT GGT TGG TCC TTT TAT TTC GGA GCC TTC TCT TTC ATC ATC GCA GAA ATT GTA GGA GTG GTT GCC GTG CAC ATC TAT ATT GAA AAA CAT CAG CAG TTA CGA GCC AAA TCC CAC TCG GAG TTC CTG AAG AAA TCT ACT TTT GCC CGC CTC CCA CCC TAC AGG TAT CGA TTC CGG AGG CGG TCA AGT TCT CGC 
_Ponabe_2_5_      ATG AGG ATG TGT GAC AGA GGT ATC CAG ATG TTG ATC ACC ACT GTG GGA GCC TTT GCA GCT TTT AGT TTA ATG ACC ATT GCA GTG GGC ACG GAC TAC TGG TTA TAT TCC AGA GGT GTG TGC AGG ACT AAA TCT ACA AGT GAT AAT GAA ACC AGC AGG AAG AAT GAA GAA GTA ATG ACC CAT TCG GGG CTG TGG AGG ACC TGC TGC CTA GAA GGG GCT TTC CGA GGC GTG TGC AAG AAA ATC GAT CAC TTC CCT GAA GAT GCT GAC TAT GAA CAA GAC ACA GCC GAG TAT CTC CTG CGA GCT GTG AGG GCC TCC AGT GTC TTC CCC ATC CTC AGT GTC ACG CTG CTG TTC TTC GGC GGG CTC TGC GTG GCA GCC AGT GAG TTC CAC CGC AGC AGA CAC AAC GTC ATT CTC AGC GCG GGC ATC TTT TTT GTC TCT GCA GGG TTA AGC AAC ATC ATT GGC ATC ATA GTT TAT ATA TCA GCC AAC GCC GGA GAC CCC GGG CAG CGT GAC TCC AAA AAA AGT TAC TCC TAT GGT TGG TCC TTT TAT TTC GGA GCC TTC TCT TTC ATC ATC GCA GAA ATT GTA GGA GTG GTT GCT GTG CAC ATC TAT ATT GAA AAA CAT CAG CAG TTA CGA GCC AAA TCC CAC TCG GAG TTC CTG AAG AAA TCT ACT TTT GCC CGC CTC CCA CCC TAC AGG TAT CGA TTC CGG AGG CGG TCA AGT TCT CGC 
_Gorgor_2_3_      ATG AGG ATG TGT GAC AGA GGT ATC CAG ATG TTG ATC ACC ACT GTA GGA GCC TTT GCA GCT TTT AGT TTA ATG ACC ATT GCA GTG GGC ACG GAC TAC TGG TTA TAT TCC AGA GGT GTG TGC AGG ACT AAA TCT ACA AGT GAT AAT GAA ACC AGC AGG AAG AAT GAA GAA GTA ATG ACC CAT TCG GGG CTG TGG AGG ACC TGC TGC CTA GAA GGG GCT TTC CGA GGC GTG TGC AAG AAA ATC GAT CAC TTC CCT GAA GAT GCT GAC TAC GAA CAG GAC ACA GCC GAG TAT CTC CTG CGA GCT GTG AGG GCC TCC AGT GTC TTC CCC ATC CTC AGT GTC ACG CTG CTG TTC TTC GGC GGG CTC TGC GTG GCA GCC AGT GAG TTC CAC CGC AGC AGA CAC AAC GTC ATT CTC AGC GCG GGC ATC TTT TTT GTC TCT GCA GGG TTA AGC AAC ATC ATT GGC ATC ATA GTT TAT ATA TCA GCC AAC GCC GGA GAC CCC GGG CAG CGT GAC TCC AAA AAA AGT TAC TCC TAT GGT TGG TCC TTT TAT TTC GGA GCC TTC TCT TTC ATC ATC GCA GAA ATT GTA GGA GTG GTT GCC GTG CAC ATC TAT ATT GAA AAA CAT CAG CAG TTA CGA GCC AAA TCC CAC TCG GAG TTC CTG AAG AAA TCT ACT TTT GCC CGC CTC CCA CCC TAC AGG TAT CGA TTC CGG AGG CGG TCA AGT TCT CGC 
_Macmul_2_2_      ATG AGG ATG TGT GAC AGA GGT ATC CAG ATG TTG ATC ACC ACT GTG GGA GCC TTT GCA GCT TTT AGT TTA ATG ACC ATT GCA GTG GGC ACG GAC TAC TGG TTA TAT TCC AGA GGT GTG TGC AGG ACT AAA TCT ACA AGT GAT AAT GAA ACC AGC AGG AAG AAT GAA GAA GTA ATG ACC CAT TCG GGG CTG TGG AGG ACG TGC TGC CTA GAA GGG GCT TTC CGA GGT GTG TGC AAG AAA ATC GAT CAC TTC CCT GAA GAT GCT GAC TAC GAA CAG GAC ACA GCT GAG TAT CTC CTG CGA GCT GTG AGG GCC TCC AGT GTC TTC CCC ATC CTC AGT GTC ACG CTG CTG TTC TTC GGC GGG CTC TGC GTG GCA GCC AGC GAG TTC CAC CGC AGC AGA CAC AAT GTC ATT CTC AGC GCG GGC ATC TTT TTT GTC TCT GCA GGG TTA AGC AAC ATC ATT GGC ATC ATA GTT TAT ATA TCA GCC AAC GCT GGA GAC CCC GGG CAG CGT GAC TCC AAA AAA AGT TAC TCC TAT GGT TGG TCC TTT TAT TTC GGA GCC TTC TCT TTC ATC ATC GCA GAA ATT GTA GGA GTG GTT GCC GTG CAC ATC TAT ATT GAA AAA CAT CAG CAG TTA CGA GCC AAA TCT CAC TCG GAG TTC CTG AAG AAA TCT ACT TTT GCC CGC CTC CCA CCC TAC AGG TAT CGA TTC CGG AGG CGG TCA AGT TCT CGC 
_Chlsab_2_1_      ATG AGG ATG TGT GAC AGA GGT ATC CAG ATG TTG ATC ACC ACT GTG GGA GCC TTT GCA GCT TTT AGT TTA ATG ACC ATT GCA GTG GGC ACG GAC TAC TGG TTA TAT TCC AGA GGT GTG TGC AGG ACT AAA TCT ACA AGT GAT AAT GAA ACC AGC AGG AAG AAT GAA GAA GTA ATG ACC CAT TCG GGG CTG TGG AGG ACG TGC TGC CTA GAA GGG GCT TTC CGA GGT GTG TGC AAG AAA ATC GAT CAC TTC CCT GAA GAT GCT GAC TAC GAA CAG GAC ACA GCT GAG TAT CTC CTG CGA GCT GTG AGG GCC TCC AGT GTC TTC CCC ATC CTC AGT GTC ACC CTG CTG TTC TTC GGC GGG CTC TGC GTG GCA GCC AGC GAG TTC CAC CGT AGC AGA CAC AAT GTC ATT CTC AGC GCG GGC ATC TTT TTT GTC TCT GCA GGG TTA AGC AAC ATC ATT GGC ATC ATA GTT TAT ATA TCA GCC AAC GCT GGA GAC CCC GGG CAG CGT GAC TCC AAA AAA AGT TAC TCC TAT GGT TGG TCC TTT TAT TTC GGA GCC TTC TCT TTC ATC ATC GCA GAA ATT GTA GGA GTG GTT GCC GTG CAC ATC TAT ATT GAA AAA CAT CAG CAG TTA CGA GCC AAA TCT CAC TCG GAG TTC CTG AAG AAA TCT ACT TTT GCC CGC CTC CCA CCC TAC AGG TAT CGA TTC CGG AGG CGG TCA AGT TCT CGC 
node #10          ATG AGG ATG TGT GAC AGA GGT ATC CAG ATG TTG ATC ACC ACT GTG GGA GCC TTT GCA GCT TTT AGT TTA ATG ACC ATT GCA GTG GGC ACG GAC TAC TGG TTA TAT TCC AGA GGT GTG TGC AGG ACT AAA TCT ACA AGT GAT AAT GAA ACC AGC AGG AAG AAT GAA GAA GTA ATG ACC CAT TCG GGG CTG TGG AGG ACG TGC TGC CTA GAA GGG GCT TTC CGA GGT GTG TGC AAG AAA ATC GAT CAC TTC CCT GAA GAT GCT GAC TAC GAA CAG GAC ACA GCT GAG TAT CTC CTG CGA GCT GTG AGG GCC TCC AGT GTC TTC CCC ATC CTC AGT GTC ACG CTG CTG TTC TTC GGC GGG CTC TGC GTG GCA GCC AGC GAG TTC CAC CGC AGC AGA CAC AAT GTC ATT CTC AGC GCG GGC ATC TTT TTT GTC TCT GCA GGG TTA AGC AAC ATC ATT GGC ATC ATA GTT TAT ATA TCA GCC AAC GCT GGA GAC CCC GGG CAG CGT GAC TCC AAA AAA AGT TAC TCC TAT GGT TGG TCC TTT TAT TTC GGA GCC TTC TCT TTC ATC ATC GCA GAA ATT GTA GGA GTG GTT GCC GTG CAC ATC TAT ATT GAA AAA CAT CAG CAG TTA CGA GCC AAA TCT CAC TCG GAG TTC CTG AAG AAA TCT ACT TTT GCC CGC CTC CCA CCC TAC AGG TAT CGA TTC CGG AGG CGG TCA AGT TCT CGC 
node #11          ATG AGG ATG TGT GAC AGA GGT ATC CAG ATG TTG ATC ACC ACT GTG GGA GCC TTT GCA GCT TTT AGT TTA ATG ACC ATT GCA GTG GGC ACG GAC TAC TGG TTA TAT TCC AGA GGT GTG TGC AGG ACT AAA TCT ACA AGT GAT AAT GAA ACC AGC AGG AAG AAT GAA GAA GTA ATG ACC CAT TCG GGG CTG TGG AGG ACG TGC TGC CTA GAA GGG GCT TTC CGA GGT GTG TGC AAG AAA ATC GAT CAC TTC CCT GAA GAT GCT GAC TAC GAA CAG GAC ACA GCT GAG TAT CTC CTG CGA GCT GTG AGG GCC TCC AGT GTC TTC CCC ATC CTC AGT GTC ACG CTG CTG TTC TTC GGC GGG CTC TGC GTG GCA GCC AGC GAG TTC CAC CGC AGC AGA CAC AAT GTC ATT CTC AGC GCG GGC ATC TTT TTT GTC TCT GCA GGG TTA AGC AAC ATC ATT GGC ATC ATA GTT TAT ATA TCA GCC AAC GCT GGA GAC CCC GGG CAG CGT GAC TCC AAA AAA AGT TAC TCC TAT GGT TGG TCC TTT TAT TTC GGA GCC TTC TCT TTC ATC ATC GCA GAA ATT GTA GGA GTG GTT GCC GTG CAC ATC TAT ATT GAA AAA CAT CAG CAG TTA CGA GCC AAA TCT CAC TCG GAG TTC CTG AAG AAA TCT ACT TTT GCC CGC CTC CCA CCC TAC AGG TAT CGA TTC CGG AGG CGG TCA AGT TCT CGC 
node #12          ATG AGG ATG TGT GAC AGA GGT ATC CAG ATG TTG ATC ACC ACT GTG GGA GCC TTT GCA GCT TTT AGT TTA ATG ACC ATT GCA GTG GGC ACG GAC TAC TGG TTA TAT TCC AGA GGT GTG TGC AGG ACT AAA TCT ACA AGT GAT AAT GAA ACC AGC AGG AAG AAT GAA GAA GTA ATG ACC CAT TCG GGG CTG TGG AGG ACG TGC TGC CTA GAA GGG GCT TTC CGA GGT GTG TGC AAG AAA ATC GAT CAC TTC CCT GAA GAT GCT GAC TAC GAA CAG GAC ACA GCT GAG TAT CTC CTG CGA GCT GTG AGG GCC TCC AGT GTC TTC CCC ATC CTC AGT GTC ACG CTG CTG TTC TTC GGC GGG CTC TGC GTG GCA GCC AGC GAG TTC CAC CGC AGC AGA CAC AAT GTC ATT CTC AGC GCG GGC ATC TTT TTT GTC TCT GCA GGG TTA AGC AAC ATC ATT GGC ATC ATA GTT TAT ATA TCA GCC AAC GCT GGA GAC CCC GGG CAG CGT GAC TCC AAA AAA AGT TAC TCC TAT GGT TGG TCC TTT TAT TTC GGA GCC TTC TCT TTC ATC ATC GCA GAA ATT GTA GGA GTG GTT GCC GTG CAC ATC TAT ATT GAA AAA CAT CAG CAG TTA CGA GCC AAA TCT CAC TCG GAG TTC CTG AAG AAA TCT ACT TTT GCC CGC CTC CCA CCC TAC AGG TAT CGA TTC CGG AGG CGG TCA AGT TCT CGC 
node #13          ATG AGG ATG TGT GAC AGA GGT ATC CAG ATG TTG ATC ACC ACT GTG GGA GCC TTT GCA GCT TTT AGT TTA ATG ACC ATT GCA GTG GGC ACG GAC TAC TGG TTA TAT TCC AGA GGT GTG TGC AGG ACT AAA TCT ACA AGT GAT AAT GAA ACC AGC AGG AAG AAT GAA GAA GTA ATG ACC CAT TCG GGG CTG TGG AGG ACC TGC TGC CTA GAA GGG GCT TTC CGA GGC GTG TGC AAG AAA ATC GAT CAC TTC CCT GAA GAT GCT GAC TAC GAA CAG GAC ACA GCC GAG TAT CTC CTG CGA GCT GTG AGG GCC TCC AGT GTC TTC CCC ATC CTC AGT GTC ACG CTG CTG TTC TTC GGC GGG CTC TGC GTG GCA GCC AGT GAG TTC CAC CGC AGC AGA CAC AAC GTC ATT CTC AGC GCG GGC ATC TTT TTT GTC TCT GCA GGG TTA AGC AAC ATC ATT GGC ATC ATA GTT TAT ATA TCA GCC AAC GCC GGA GAC CCC GGG CAG CGT GAC TCC AAA AAA AGT TAC TCC TAT GGT TGG TCC TTT TAT TTC GGA GCC TTC TCT TTC ATC ATC GCA GAA ATT GTA GGA GTG GTT GCC GTG CAC ATC TAT ATT GAA AAA CAT CAG CAG TTA CGA GCC AAA TCC CAC TCG GAG TTC CTG AAG AAA TCT ACT TTT GCC CGC CTC CCA CCC TAC AGG TAT CGA TTC CGG AGG CGG TCA AGT TCT CGC 
node #14          ATG AGG ATG TGT GAC AGA GGT ATC CAG ATG TTG ATC ACC ACT GTG GGA GCC TTT GCA GCT TTT AGT TTA ATG ACC ATT GCA GTG GGC ACG GAC TAC TGG TTA TAT TCC AGA GGT GTG TGC AGG ACT AAA TCT ACA AGT GAT AAT GAA ACC AGC AGG AAG AAT GAA GAA GTA ATG ACC CAT TCG GGG CTG TGG AGG ACC TGC TGC CTA GAA GGG GCT TTC CGA GGC GTG TGC AAG AAA ATC GAT CAC TTC CCT GAA GAT GCT GAC TAC GAA CAG GAC ACA GCC GAG TAT CTC CTG CGA GCT GTG AGG GCC TCC AGT GTC TTC CCC ATC CTC AGT GTC ACG CTG CTG TTC TTC GGC GGG CTC TGC GTG GCA GCC AGT GAG TTC CAC CGC AGC AGA CAC AAC GTC ATT CTC AGC GCG GGC ATC TTT TTT GTC TCT GCA GGG TTA AGC AAC ATC ATT GGC ATC ATA GTT TAT ATA TCA GCC AAC GCC GGA GAC CCC GGG CAG CGT GAC TCC AAA AAA AGT TAC TCC TAT GGT TGG TCC TTT TAT TTC GGA GCC TTC TCT TTC ATC ATC GCA GAA ATT GTA GGA GTG GTT GCC GTG CAC ATC TAT ATT GAA AAA CAT CAG CAG TTA CGA GCC AAA TCC CAC TCG GAG TTC CTG AAG AAA TCT ACT TTT GCC CGC CTC CCA CCC TAC AGG TAT CGA TTC CGG AGG CGG TCA AGT TCT CGC 
node #15          ATG AGG ATG TGT GAC AGA GGT ATC CAG ATG TTG ATC ACC ACT GTG GGA GCC TTT GCA GCT TTT AGT TTA ATG ACC ATT GCA GTG GGC ACG GAC TAC TGG TTA TAT TCC AGA GGT GTG TGC AGG ACT AAA TCT ACA AGT GAT AAT GAA ACC AGC AGG AAG AAT GAA GAA GTA ATG ACC CAT TCG GGG CTG TGG AGG ACC TGC TGC CTA GAA GGG GCT TTC CGA GGC GTG TGC AAG AAA ATC GAT CAC TTC CCT GAA GAT GCT GAC TAC GAA CAG GAC ACA GCC GAG TAT CTC CTG CGA GCT GTG AGG GCC TCC AGT GTC TTC CCC ATC CTC AGT GTC ACG CTG CTG TTC TTC GGC GGG CTC TGC GTG GCA GCC AGT GAG TTC CAC CGC AGC AGA CAC AAC GTC ATT CTC AGC GCG GGC ATC TTT TTT GTC TCT GCA GGG TTA AGC AAC ATC ATT GGC ATC ATA GTT TAT ATA TCA GCC AAC GCC GGA GAC CCC GGG CAG CGT GAC TCC AAA AAA AGT TAC TCC TAT GGT TGG TCC TTT TAT TTC GGA GCC TTC TCT TTC ATC ATC GCA GAA ATT GTA GGA GTG GTT GCC GTG CAC ATC TAT ATT GAA AAA CAT CAG CAG TTA CGA GCC AAA TCC CAC TCG GAG TTC CTG AAG AAA TCT ACT TTT GCC CGC CTC CCA CCC TAC AGG TAT CGA TTC CGG AGG CGG TCA AGT TCT CGC 
node #16          ATG AGG ATG TGT GAC AGA GGT ATC CAG ATG TTG ATC ACC ACT GTG GGA GCC TTT GCA GCT TTT AGT TTA ATG ACC ATT GCA GTG GGC ACG GAC TAC TGG TTA TAT TCC AGA GGT GTG TGC AGG ACT AAA TCT ACA AGT GAT AAT GAA ACC AGC AGG AAG AAT GAA GAA GTA ATG ACC CAT TCG GGG CTG TGG AGG ACC TGC TGC CTA GAA GGG GCT TTC CGA GGC GTG TGC AAG AAA ATC GAT CAC TTC CCT GAA GAT GCT GAC TAC GAA CAG GAC ACA GCC GAG TAT CTC CTG CGA GCT GTG AGG GCC TCC AGT GTC TTC CCC ATC CTC AGT GTC ACG CTG CTG TTC TTC GGC GGG CTC TGC GTG GCA GCC AGT GAG TTC CAC CGC AGC AGA CAC AAC GTC ATT CTC AGC GCG GGC ATC TTT TTT GTC TCT GCA GGG TTA AGC AAC ATC ATT GGC ATC ATA GTT TAT ATA TCA GCC AAC GCC GGA GAC CCC GGG CAG CGT GAC TCC AAA AAA AGT TAC TCC TAT GGT TGG TCC TTT TAT TTC GGA GCC TTC TCT TTC ATC ATC GCA GAA ATT GTA GGA GTG GTT GCC GTG CAC ATC TAT ATT GAA AAA CAT CAG CAG TTA CGA GCC AAA TCC CAC TCG GAG TTC CTG AAG AAA TCT ACT TTT GCC CGC CTC CCA CCC TAC AGG TAT CGA TTC CGG AGG CGG TCA AGT TCT CGC 
node #17          ATG AGG ATG TGT GAC AGA GGT ATC CAG ATG TTG ATC ACC ACT GTG GGA GCC TTT GCA GCT TTT AGT TTA ATG ACC ATT GCA GTG GGC ACG GAC TAC TGG TTA TAT TCC AGA GGT GTG TGC AGG ACT AAA TCT ACA AGT GAT AAT GAA ACC AGC AGG AAG AAT GAA GAA GTA ATG ACC CAT TCG GGG CTG TGG AGG ACC TGC TGC CTA GAA GGG GCT TTC CGA GGC GTG TGC AAG AAA ATC GAT CAC TTC CCT GAA GAT GCT GAC TAC GAA CAG GAC ACA GCT GAG TAT CTC CTG CGA GCT GTG AGG GCC TCC AGT GTC TTC CCC ATC CTC AGT GTC ACG CTG CTG TTC TTC GGC GGG CTC TGC GTG GCA GCC AGT GAG TTC CAC CGC AGC AGA CAC AAT GTC ATT CTC AGC GCG GGC ATC TTT TTT GTC TCT GCA GGG TTA AGC AAC ATC ATT GGC ATC ATA GTT TAT ATA TCA GCC AAC GCC GGA GAC CCC GGG CAG CGT GAC TCC AAA AAA AGT TAC TCC TAT GGT TGG TCC TTT TAT TTC GGA GCC TTC TCT TTC ATC ATC GCA GAA ATT GTA GGA GTG GTT GCC GTG CAC ATC TAT ATT GAA AAA CAT CAG CAG TTA CGA GCC AAA TCC CAC TCG GAG TTC CTG AAG AAA TCT ACT TTT GCC CGC CTC CCA CCC TAC AGG TAT CGA TTC CGG AGG CGG TCA AGT TCT CGC 


Overall accuracy of the 8 ancestral sequences:
        1        1        1  0.99998  0.99998  0.99998  0.99998  0.99909
for a site.

  0.99897   0.9999  0.99993  0.99526  0.99528  0.99527  0.99488  0.80123
for the sequence.


Amino acid sequences inferred by codonml.

Node #10          MRMCDRGIQM LITTVGAFAA FSLMTIAVGT DYWLYSRGVC RTKSTSDNET SRKNEEVMTH SGLWRTCCLE GAFRGVCKKI DHFPEDADYE QDTAEYLLRA VRASSVFPIL SVTLLFFGGL CVAASEFHRS RHNVILSAGI FFVSAGLSNI IGIIVYISAN AGDPGQRDSK KSYSYGWSFY FGAFSFIIAE IVGVVAVHIY IEKHQQLRAK SHSEFLKKST FARLPPYRYR FRRRSSSR
Node #11          MRMCDRGIQM LITTVGAFAA FSLMTIAVGT DYWLYSRGVC RTKSTSDNET SRKNEEVMTH SGLWRTCCLE GAFRGVCKKI DHFPEDADYE QDTAEYLLRA VRASSVFPIL SVTLLFFGGL CVAASEFHRS RHNVILSAGI FFVSAGLSNI IGIIVYISAN AGDPGQRDSK KSYSYGWSFY FGAFSFIIAE IVGVVAVHIY IEKHQQLRAK SHSEFLKKST FARLPPYRYR FRRRSSSR
Node #12          MRMCDRGIQM LITTVGAFAA FSLMTIAVGT DYWLYSRGVC RTKSTSDNET SRKNEEVMTH SGLWRTCCLE GAFRGVCKKI DHFPEDADYE QDTAEYLLRA VRASSVFPIL SVTLLFFGGL CVAASEFHRS RHNVILSAGI FFVSAGLSNI IGIIVYISAN AGDPGQRDSK KSYSYGWSFY FGAFSFIIAE IVGVVAVHIY IEKHQQLRAK SHSEFLKKST FARLPPYRYR FRRRSSSR
Node #13          MRMCDRGIQM LITTVGAFAA FSLMTIAVGT DYWLYSRGVC RTKSTSDNET SRKNEEVMTH SGLWRTCCLE GAFRGVCKKI DHFPEDADYE QDTAEYLLRA VRASSVFPIL SVTLLFFGGL CVAASEFHRS RHNVILSAGI FFVSAGLSNI IGIIVYISAN AGDPGQRDSK KSYSYGWSFY FGAFSFIIAE IVGVVAVHIY IEKHQQLRAK SHSEFLKKST FARLPPYRYR FRRRSSSR
Node #14          MRMCDRGIQM LITTVGAFAA FSLMTIAVGT DYWLYSRGVC RTKSTSDNET SRKNEEVMTH SGLWRTCCLE GAFRGVCKKI DHFPEDADYE QDTAEYLLRA VRASSVFPIL SVTLLFFGGL CVAASEFHRS RHNVILSAGI FFVSAGLSNI IGIIVYISAN AGDPGQRDSK KSYSYGWSFY FGAFSFIIAE IVGVVAVHIY IEKHQQLRAK SHSEFLKKST FARLPPYRYR FRRRSSSR
Node #15          MRMCDRGIQM LITTVGAFAA FSLMTIAVGT DYWLYSRGVC RTKSTSDNET SRKNEEVMTH SGLWRTCCLE GAFRGVCKKI DHFPEDADYE QDTAEYLLRA VRASSVFPIL SVTLLFFGGL CVAASEFHRS RHNVILSAGI FFVSAGLSNI IGIIVYISAN AGDPGQRDSK KSYSYGWSFY FGAFSFIIAE IVGVVAVHIY IEKHQQLRAK SHSEFLKKST FARLPPYRYR FRRRSSSR
Node #16          MRMCDRGIQM LITTVGAFAA FSLMTIAVGT DYWLYSRGVC RTKSTSDNET SRKNEEVMTH SGLWRTCCLE GAFRGVCKKI DHFPEDADYE QDTAEYLLRA VRASSVFPIL SVTLLFFGGL CVAASEFHRS RHNVILSAGI FFVSAGLSNI IGIIVYISAN AGDPGQRDSK KSYSYGWSFY FGAFSFIIAE IVGVVAVHIY IEKHQQLRAK SHSEFLKKST FARLPPYRYR FRRRSSSR
Node #17          MRMCDRGIQM LITTVGAFAA FSLMTIAVGT DYWLYSRGVC RTKSTSDNET SRKNEEVMTH SGLWRTCCLE GAFRGVCKKI DHFPEDADYE QDTAEYLLRA VRASSVFPIL SVTLLFFGGL CVAASEFHRS RHNVILSAGI FFVSAGLSNI IGIIVYISAN AGDPGQRDSK KSYSYGWSFY FGAFSFIIAE IVGVVAVHIY IEKHQQLRAK SHSEFLKKST FARLPPYRYR FRRRSSSR


Counts of changes at sites, listed by site

   1 (S N:   0.000  3.000 Sd Nd:    0.0   0.0)
   2 (S N:   0.667  2.333 Sd Nd:    0.0   0.0)
   3 (S N:   0.000  3.000 Sd Nd:    0.0   0.0)
   4 (S N:   0.375  2.625 Sd Nd:    0.0   0.0)
   5 (S N:   0.333  2.667 Sd Nd:    0.0   0.0)
   6 (S N:   0.750  2.250 Sd Nd:    0.0   0.0)
   7 (S N:   1.000  2.000 Sd Nd:    0.0   0.0)
   8 (S N:   0.667  2.333 Sd Nd:    0.0   0.0)
   9 (S N:   0.375  2.625 Sd Nd:    0.0   0.0)
  10 (S N:   0.000  3.000 Sd Nd:    0.0   0.0)
  11 (S N:   0.750  2.250 Sd Nd:    0.0   0.0)
  12 (S N:   0.667  2.333 Sd Nd:    0.0   0.0)
  13 (S N:   1.000  2.000 Sd Nd:    0.0   0.0)
  14 (S N:   1.000  2.000 Sd Nd:    0.0   0.0)
  15  GTG.GTA  GTG.GTA  GTG.GTA (S N:   1.000  2.000 Sd Nd:    3.0   0.0)
  16 (S N:   1.125  1.875 Sd Nd:    0.0   0.0)
  17 (S N:   1.000  2.000 Sd Nd:    0.0   0.0)
  18 (S N:   0.333  2.667 Sd Nd:    0.0   0.0)
  19  GCA.GCC  GCA.GCC (S N:   1.000  2.000 Sd Nd:    2.0   0.0)
  20 (S N:   1.000  2.000 Sd Nd:    0.0   0.0)
  21 (S N:   0.333  2.667 Sd Nd:    0.0   0.0)
  22 (S N:   0.333  2.667 Sd Nd:    0.0   0.0)
  23 (S N:   0.857  2.143 Sd Nd:    0.0   0.0)
  24 (S N:   0.000  3.000 Sd Nd:    0.0   0.0)
  25 (S N:   1.000  2.000 Sd Nd:    0.0   0.0)
  26 (S N:   0.667  2.333 Sd Nd:    0.0   0.0)
  27 (S N:   1.000  2.000 Sd Nd:    0.0   0.0)
  28 (S N:   1.000  2.000 Sd Nd:    0.0   0.0)
  29 (S N:   1.000  2.000 Sd Nd:    0.0   0.0)
  30 (S N:   1.000  2.000 Sd Nd:    0.0   0.0)
  31 (S N:   0.333  2.667 Sd Nd:    0.0   0.0)
  32 (S N:   0.429  2.571 Sd Nd:    0.0   0.0)
  33 (S N:   0.000  3.000 Sd Nd:    0.0   0.0)
  34 (S N:   0.857  2.143 Sd Nd:    0.0   0.0)
  35 (S N:   0.429  2.571 Sd Nd:    0.0   0.0)
  36 (S N:   1.000  2.000 Sd Nd:    0.0   0.0)
  37 (S N:   0.750  2.250 Sd Nd:    0.0   0.0)
  38 (S N:   1.000  2.000 Sd Nd:    0.0   0.0)
  39 (S N:   1.000  2.000 Sd Nd:    0.0   0.0)
  40 (S N:   0.375  2.625 Sd Nd:    0.0   0.0)
  41 (S N:   0.667  2.333 Sd Nd:    0.0   0.0)
  42 (S N:   1.000  2.000 Sd Nd:    0.0   0.0)
  43 (S N:   0.375  2.625 Sd Nd:    0.0   0.0)
  44 (S N:   1.000  2.000 Sd Nd:    0.0   0.0)
  45 (S N:   1.000  2.000 Sd Nd:    0.0   0.0)
  46 (S N:   0.333  2.667 Sd Nd:    0.0   0.0)
  47 (S N:   0.333  2.667 Sd Nd:    0.0   0.0)
  48 (S N:   0.333  2.667 Sd Nd:    0.0   0.0)
  49 (S N:   0.375  2.625 Sd Nd:    0.0   0.0)
  50 (S N:   1.000  2.000 Sd Nd:    0.0   0.0)
  51 (S N:   0.333  2.667 Sd Nd:    0.0   0.0)
  52 (S N:   0.667  2.333 Sd Nd:    0.0   0.0)
  53 (S N:   0.375  2.625 Sd Nd:    0.0   0.0)
  54 (S N:   0.333  2.667 Sd Nd:    0.0   0.0)
  55 (S N:   0.375  2.625 Sd Nd:    0.0   0.0)
  56 (S N:   0.375  2.625 Sd Nd:    0.0   0.0)
  57 (S N:   1.000  2.000 Sd Nd:    0.0   0.0)
  58 (S N:   0.000  3.000 Sd Nd:    0.0   0.0)
  59 (S N:   1.000  2.000 Sd Nd:    0.0   0.0)
  60 (S N:   0.333  2.667 Sd Nd:    0.0   0.0)
  61 (S N:   1.125  1.875 Sd Nd:    0.0   0.0)
  62 (S N:   1.000  2.000 Sd Nd:    0.0   0.0)
  63 (S N:   1.333  1.667 Sd Nd:    0.0   0.0)
  64 (S N:   0.000  3.000 Sd Nd:    0.0   0.0)
  65 (S N:   0.667  2.333 Sd Nd:    0.0   0.0)
  66  ACG.ACC  ACC.ACG  ACG.ACC (S N:   1.000  2.000 Sd Nd:    3.0   0.0)
  67 (S N:   0.375  2.625 Sd Nd:    0.0   0.0)
  68 (S N:   0.375  2.625 Sd Nd:    0.0   0.0)
  69 (S N:   1.333  1.667 Sd Nd:    0.0   0.0)
  70 (S N:   0.375  2.625 Sd Nd:    0.0   0.0)
  71 (S N:   1.000  2.000 Sd Nd:    0.0   0.0)
  72 (S N:   1.000  2.000 Sd Nd:    0.0   0.0)
  73 (S N:   0.333  2.667 Sd Nd:    0.0   0.0)
  74 (S N:   1.500  1.500 Sd Nd:    0.0   0.0)
  75  GGT.GGC  GGC.GGT  GGT.GGC (S N:   1.000  2.000 Sd Nd:    3.0   0.0)
  76 (S N:   1.000  2.000 Sd Nd:    0.0   0.0)
  77 (S N:   0.375  2.625 Sd Nd:    0.0   0.0)
  78 (S N:   0.375  2.625 Sd Nd:    0.0   0.0)
  79 (S N:   0.375  2.625 Sd Nd:    0.0   0.0)
  80 (S N:   0.667  2.333 Sd Nd:    0.0   0.0)
  81 (S N:   0.333  2.667 Sd Nd:    0.0   0.0)
  82 (S N:   0.333  2.667 Sd Nd:    0.0   0.0)
  83 (S N:   0.333  2.667 Sd Nd:    0.0   0.0)
  84 (S N:   1.000  2.000 Sd Nd:    0.0   0.0)
  85 (S N:   0.375  2.625 Sd Nd:    0.0   0.0)
  86 (S N:   0.333  2.667 Sd Nd:    0.0   0.0)
  87 (S N:   1.000  2.000 Sd Nd:    0.0   0.0)
  88 (S N:   0.333  2.667 Sd Nd:    0.0   0.0)
  89  TAC.TAT  TAC.TAT (S N:   0.429  2.571 Sd Nd:    2.0   0.0)
  90 (S N:   0.375  2.625 Sd Nd:    0.0   0.0)
  91  CAG.CAA (S N:   0.375  2.625 Sd Nd:    1.0   0.0)
  92  GAC.GAT (S N:   0.333  2.667 Sd Nd:    1.0   0.0)
  93 (S N:   1.000  2.000 Sd Nd:    0.0   0.0)
  94  GCT.GCC  GCT.GCC  GCC.GCT (S N:   1.000  2.000 Sd Nd:    3.0   0.0)
  95  GAG.GAA (S N:   0.375  2.625 Sd Nd:    1.0   0.0)
  96 (S N:   0.429  2.571 Sd Nd:    0.0   0.0)
  97 (S N:   1.000  2.000 Sd Nd:    0.0   0.0)
  98 (S N:   1.333  1.667 Sd Nd:    0.0   0.0)
  99 (S N:   1.500  1.500 Sd Nd:    0.0   0.0)
 100 (S N:   1.000  2.000 Sd Nd:    0.0   0.0)
 101 (S N:   1.000  2.000 Sd Nd:    0.0   0.0)
 102 (S N:   0.667  2.333 Sd Nd:    0.0   0.0)
 103 (S N:   1.000  2.000 Sd Nd:    0.0   0.0)
 104 (S N:   1.000  2.000 Sd Nd:    0.0   0.0)
 105 (S N:   0.333  2.667 Sd Nd:    0.0   0.0)
 106 (S N:   1.000  2.000 Sd Nd:    0.0   0.0)
 107 (S N:   0.333  2.667 Sd Nd:    0.0   0.0)
 108 (S N:   1.000  2.000 Sd Nd:    0.0   0.0)
 109 (S N:   0.667  2.333 Sd Nd:    0.0   0.0)
 110 (S N:   1.000  2.000 Sd Nd:    0.0   0.0)
 111 (S N:   0.333  2.667 Sd Nd:    0.0   0.0)
 112 (S N:   1.000  2.000 Sd Nd:    0.0   0.0)
 113  ACG.ACC (S N:   1.000  2.000 Sd Nd:    1.0   0.0)
 114 (S N:   1.333  1.667 Sd Nd:    0.0   0.0)
 115 (S N:   1.333  1.667 Sd Nd:    0.0   0.0)
 116 (S N:   0.333  2.667 Sd Nd:    0.0   0.0)
 117 (S N:   0.333  2.667 Sd Nd:    0.0   0.0)
 118  GGC.GGT (S N:   1.000  2.000 Sd Nd:    1.0   0.0)
 119 (S N:   1.000  2.000 Sd Nd:    0.0   0.0)
 120 (S N:   1.000  2.000 Sd Nd:    0.0   0.0)
 121  TGC.TGT (S N:   0.375  2.625 Sd Nd:    1.0   0.0)
 122 (S N:   1.000  2.000 Sd Nd:    0.0   0.0)
 123 (S N:   1.000  2.000 Sd Nd:    0.0   0.0)
 124 (S N:   1.000  2.000 Sd Nd:    0.0   0.0)
 125  AGC.AGT  AGT.AGC  AGC.AGT (S N:   0.333  2.667 Sd Nd:    3.0   0.0)
 126 (S N:   0.375  2.625 Sd Nd:    0.0   0.0)
 127  TTC.TTT (S N:   0.333  2.667 Sd Nd:    1.0   0.0)
 128 (S N:   0.333  2.667 Sd Nd:    0.0   0.0)
 129  CGC.CGT (S N:   1.000  2.000 Sd Nd:    1.0   0.0)
 130 (S N:   0.333  2.667 Sd Nd:    0.0   0.0)
 131 (S N:   0.750  2.250 Sd Nd:    0.0   0.0)
 132 (S N:   0.333  2.667 Sd Nd:    0.0   0.0)
 133  AAT.AAC  AAT.AAC  AAC.AAT (S N:   0.333  2.667 Sd Nd:    3.0   0.0)
 134 (S N:   1.000  2.000 Sd Nd:    0.0   0.0)
 135 (S N:   0.667  2.333 Sd Nd:    0.0   0.0)
 136 (S N:   1.000  2.000 Sd Nd:    0.0   0.0)
 137 (S N:   0.333  2.667 Sd Nd:    0.0   0.0)
 138 (S N:   1.000  2.000 Sd Nd:    0.0   0.0)
 139 (S N:   1.000  2.000 Sd Nd:    0.0   0.0)
 140 (S N:   0.667  2.333 Sd Nd:    0.0   0.0)
 141 (S N:   0.333  2.667 Sd Nd:    0.0   0.0)
 142 (S N:   0.333  2.667 Sd Nd:    0.0   0.0)
 143 (S N:   1.000  2.000 Sd Nd:    0.0   0.0)
 144 (S N:   1.000  2.000 Sd Nd:    0.0   0.0)
 145 (S N:   1.000  2.000 Sd Nd:    0.0   0.0)
 146 (S N:   1.000  2.000 Sd Nd:    0.0   0.0)
 147 (S N:   0.857  2.143 Sd Nd:    0.0   0.0)
 148 (S N:   0.333  2.667 Sd Nd:    0.0   0.0)
 149 (S N:   0.333  2.667 Sd Nd:    0.0   0.0)
 150 (S N:   0.667  2.333 Sd Nd:    0.0   0.0)
 151 (S N:   0.667  2.333 Sd Nd:    0.0   0.0)
 152 (S N:   1.000  2.000 Sd Nd:    0.0   0.0)
 153 (S N:   0.667  2.333 Sd Nd:    0.0   0.0)
 154 (S N:   0.667  2.333 Sd Nd:    0.0   0.0)
 155 (S N:   1.000  2.000 Sd Nd:    0.0   0.0)
 156 (S N:   0.429  2.571 Sd Nd:    0.0   0.0)
 157 (S N:   0.667  2.333 Sd Nd:    0.0   0.0)
 158 (S N:   1.286  1.714 Sd Nd:    0.0   0.0)
 159 (S N:   1.000  2.000 Sd Nd:    0.0   0.0)
 160  AAC.AAT (S N:   0.333  2.667 Sd Nd:    1.0   0.0)
 161  GCT.GCC  GCC.GCT  GCC.GCT  GCT.GCC (S N:   1.000  2.000 Sd Nd:    4.0   0.0)
 162 (S N:   1.125  1.875 Sd Nd:    0.0   0.0)
 163 (S N:   0.333  2.667 Sd Nd:    0.0   0.0)
 164 (S N:   1.000  2.000 Sd Nd:    0.0   0.0)
 165 (S N:   1.000  2.000 Sd Nd:    0.0   0.0)
 166  CAG.CAA  CAG.CAA (S N:   0.375  2.625 Sd Nd:    2.0   0.0)
 167  CGT.CGA (S N:   1.078  1.922 Sd Nd:    1.0   0.0)
 168 (S N:   0.333  2.667 Sd Nd:    0.0   0.0)
 169  TCC.TAC (S N:   0.921  2.079 Sd Nd:    0.0   1.0)
 170 (S N:   0.375  2.625 Sd Nd:    0.0   0.0)
 171  AAA.AAC (S N:   0.367  2.633 Sd Nd:    0.0   1.0)
 172 (S N:   0.333  2.667 Sd Nd:    0.0   0.0)
 173 (S N:   0.429  2.571 Sd Nd:    0.0   0.0)
 174  TCC.TCT (S N:   1.000  2.000 Sd Nd:    1.0   0.0)
 175 (S N:   0.429  2.571 Sd Nd:    0.0   0.0)
 176 (S N:   1.000  2.000 Sd Nd:    0.0   0.0)
 177 (S N:   0.000  3.000 Sd Nd:    0.0   0.0)
 178 (S N:   1.000  2.000 Sd Nd:    0.0   0.0)
 179 (S N:   0.333  2.667 Sd Nd:    0.0   0.0)
 180 (S N:   0.429  2.571 Sd Nd:    0.0   0.0)
 181 (S N:   0.333  2.667 Sd Nd:    0.0   0.0)
 182 (S N:   1.125  1.875 Sd Nd:    0.0   0.0)
 183 (S N:   1.000  2.000 Sd Nd:    0.0   0.0)
 184 (S N:   0.333  2.667 Sd Nd:    0.0   0.0)
 185 (S N:   1.000  2.000 Sd Nd:    0.0   0.0)
 186 (S N:   0.333  2.667 Sd Nd:    0.0   0.0)
 187 (S N:   0.667  2.333 Sd Nd:    0.0   0.0)
 188 (S N:   0.667  2.333 Sd Nd:    0.0   0.0)
 189 (S N:   1.000  2.000 Sd Nd:    0.0   0.0)
 190  GAA.CAA (S N:   0.375  2.625 Sd Nd:    0.0   1.0)
 191 (S N:   0.667  2.333 Sd Nd:    0.0   0.0)
 192 (S N:   1.000  2.000 Sd Nd:    0.0   0.0)
 193 (S N:   1.125  1.875 Sd Nd:    0.0   0.0)
 194  GTG.ATG (S N:   0.829  2.171 Sd Nd:    0.0   1.0)
 195  GTT.ATT (S N:   0.943  2.057 Sd Nd:    0.0   1.0)
 196  GCC.GCT (S N:   1.000  2.000 Sd Nd:    1.0   0.0)
 197 (S N:   1.000  2.000 Sd Nd:    0.0   0.0)
 198 (S N:   0.333  2.667 Sd Nd:    0.0   0.0)
 199 (S N:   0.667  2.333 Sd Nd:    0.0   0.0)
 200 (S N:   0.429  2.571 Sd Nd:    0.0   0.0)
 201 (S N:   0.667  2.333 Sd Nd:    0.0   0.0)
 202 (S N:   0.375  2.625 Sd Nd:    0.0   0.0)
 203 (S N:   0.375  2.625 Sd Nd:    0.0   0.0)
 204 (S N:   0.333  2.667 Sd Nd:    0.0   0.0)
 205 (S N:   0.375  2.625 Sd Nd:    0.0   0.0)
 206 (S N:   0.375  2.625 Sd Nd:    0.0   0.0)
 207 (S N:   0.857  2.143 Sd Nd:    0.0   0.0)
 208 (S N:   1.500  1.500 Sd Nd:    0.0   0.0)
 209 (S N:   1.000  2.000 Sd Nd:    0.0   0.0)
 210 (S N:   0.375  2.625 Sd Nd:    0.0   0.0)
 211  TCC.TCT  TCT.TCC (S N:   1.000  2.000 Sd Nd:    2.0   0.0)
 212 (S N:   0.333  2.667 Sd Nd:    0.0   0.0)
 213 (S N:   1.125  1.875 Sd Nd:    0.0   0.0)
 214 (S N:   0.375  2.625 Sd Nd:    0.0   0.0)
 215 (S N:   0.333  2.667 Sd Nd:    0.0   0.0)
 216 (S N:   1.333  1.667 Sd Nd:    0.0   0.0)
 217 (S N:   0.375  2.625 Sd Nd:    0.0   0.0)
 218 (S N:   0.375  2.625 Sd Nd:    0.0   0.0)
 219  TCT.TCC (S N:   1.000  2.000 Sd Nd:    1.0   0.0)
 220 (S N:   1.000  2.000 Sd Nd:    0.0   0.0)
 221 (S N:   0.333  2.667 Sd Nd:    0.0   0.0)
 222  GCC.GCA (S N:   1.000  2.000 Sd Nd:    1.0   0.0)
 223 (S N:   1.000  2.000 Sd Nd:    0.0   0.0)
 224 (S N:   1.000  2.000 Sd Nd:    0.0   0.0)
 225 (S N:   1.000  2.000 Sd Nd:    0.0   0.0)
 226 (S N:   1.000  2.000 Sd Nd:    0.0   0.0)
 227 (S N:   0.429  2.571 Sd Nd:    0.0   0.0)
 228 (S N:   0.667  2.333 Sd Nd:    0.0   0.0)
 229  TAT.TAC (S N:   0.429  2.571 Sd Nd:    1.0   0.0)
 230 (S N:   1.500  1.500 Sd Nd:    0.0   0.0)
 231 (S N:   0.333  2.667 Sd Nd:    0.0   0.0)
 232 (S N:   1.333  1.667 Sd Nd:    0.0   0.0)
 233  AGG.ATG (S N:   0.552  2.448 Sd Nd:    0.0   1.0)
 234 (S N:   1.333  1.667 Sd Nd:    0.0   0.0)
 235 (S N:   1.286  1.714 Sd Nd:    0.0   0.0)
 236 (S N:   0.333  2.667 Sd Nd:    0.0   0.0)
 237 (S N:   1.000  2.000 Sd Nd:    0.0   0.0)
 238 (S N:   1.000  2.000 Sd Nd:    0.0   0.0)
