# Supplementary material for: AlexandrusPS: A User-Friendly Pipeline for the Automated Detection of Orthologous Gene Clusters and Subsequent Positive Selection Analysis
Source: Genome Biol Evol. 2023 Oct 13;15(10):evad187. doi: 10.1093/gbe/evad187 (PMC10612477; doi:10.1093/gbe/evad187)
Supplement: evad187_Supplementary_Data [file evad187_supplementary_data.zip › Supplementary_Data_2/Supplementary_Data_2/output/Results/_2_/Orthology_Groups/_2_/rst1]

	9	238	89	0.5005	0.078	0.000	0.000	0.031	0.000	0.000	0.000	0.008	0.031	0.026	0.013	0.013	0.013	0.004	0.000	0.009	3.646	1.000	5.025	99.000	1.000	-1247.418
List of sites with changes according to ancestral reconstruction
Suzuki-Gojobori (1999) style test
   1 S N:   0.000  3.000 Sd Nd:    0.0   0.0 
   2 S N:   0.667  2.333 Sd Nd:    0.0   0.0 
   3 S N:   0.000  3.000 Sd Nd:    0.0   0.0 
   4 S N:   0.375  2.625 Sd Nd:    0.0   0.0 
   5 S N:   0.333  2.667 Sd Nd:    0.0   0.0 
   6 S N:   0.750  2.250 Sd Nd:    0.0   0.0 
   7 S N:   1.000  2.000 Sd Nd:    0.0   0.0 
   8 S N:   0.667  2.333 Sd Nd:    0.0   0.0 
   9 S N:   0.375  2.625 Sd Nd:    0.0   0.0 
  10 S N:   0.000  3.000 Sd Nd:    0.0   0.0 
  11 S N:   0.750  2.250 Sd Nd:    0.0   0.0 
  12 S N:   0.667  2.333 Sd Nd:    0.0   0.0 
  13 S N:   1.000  2.000 Sd Nd:    0.0   0.0 
  14 S N:   1.000  2.000 Sd Nd:    0.0   0.0 
  15 S N:   1.000  2.000 Sd Nd:    3.0   0.0  - p = 0.037 *
  16 S N:   1.125  1.875 Sd Nd:    0.0   0.0 
  17 S N:   1.000  2.000 Sd Nd:    0.0   0.0 
  18 S N:   0.333  2.667 Sd Nd:    0.0   0.0 
  19 S N:   1.000  2.000 Sd Nd:    2.0   0.0  - p = 0.111 
  20 S N:   1.000  2.000 Sd Nd:    0.0   0.0 
  21 S N:   0.333  2.667 Sd Nd:    0.0   0.0 
  22 S N:   0.333  2.667 Sd Nd:    0.0   0.0 
  23 S N:   0.857  2.143 Sd Nd:    0.0   0.0 
  24 S N:   0.000  3.000 Sd Nd:    0.0   0.0 
  25 S N:   1.000  2.000 Sd Nd:    0.0   0.0 
  26 S N:   0.667  2.333 Sd Nd:    0.0   0.0 
  27 S N:   1.000  2.000 Sd Nd:    0.0   0.0 
  28 S N:   1.000  2.000 Sd Nd:    0.0   0.0 
  29 S N:   1.000  2.000 Sd Nd:    0.0   0.0 
  30 S N:   1.000  2.000 Sd Nd:    0.0   0.0 
  31 S N:   0.333  2.667 Sd Nd:    0.0   0.0 
  32 S N:   0.429  2.571 Sd Nd:    0.0   0.0 
  33 S N:   0.000  3.000 Sd Nd:    0.0   0.0 
  34 S N:   0.857  2.143 Sd Nd:    0.0   0.0 
  35 S N:   0.429  2.571 Sd Nd:    0.0   0.0 
  36 S N:   1.000  2.000 Sd Nd:    0.0   0.0 
  37 S N:   0.750  2.250 Sd Nd:    0.0   0.0 
  38 S N:   1.000  2.000 Sd Nd:    0.0   0.0 
  39 S N:   1.000  2.000 Sd Nd:    0.0   0.0 
  40 S N:   0.375  2.625 Sd Nd:    0.0   0.0 
  41 S N:   0.667  2.333 Sd Nd:    0.0   0.0 
  42 S N:   1.000  2.000 Sd Nd:    0.0   0.0 
  43 S N:   0.375  2.625 Sd Nd:    0.0   0.0 
  44 S N:   1.000  2.000 Sd Nd:    0.0   0.0 
  45 S N:   1.000  2.000 Sd Nd:    0.0   0.0 
  46 S N:   0.333  2.667 Sd Nd:    0.0   0.0 
  47 S N:   0.333  2.667 Sd Nd:    0.0   0.0 
  48 S N:   0.333  2.667 Sd Nd:    0.0   0.0 
  49 S N:   0.375  2.625 Sd Nd:    0.0   0.0 
  50 S N:   1.000  2.000 Sd Nd:    0.0   0.0 
  51 S N:   0.333  2.667 Sd Nd:    0.0   0.0 
  52 S N:   0.667  2.333 Sd Nd:    0.0   0.0 
  53 S N:   0.375  2.625 Sd Nd:    0.0   0.0 
  54 S N:   0.333  2.667 Sd Nd:    0.0   0.0 
  55 S N:   0.375  2.625 Sd Nd:    0.0   0.0 
  56 S N:   0.375  2.625 Sd Nd:    0.0   0.0 
  57 S N:   1.000  2.000 Sd Nd:    0.0   0.0 
  58 S N:   0.000  3.000 Sd Nd:    0.0   0.0 
  59 S N:   1.000  2.000 Sd Nd:    0.0   0.0 
  60 S N:   0.333  2.667 Sd Nd:    0.0   0.0 
  61 S N:   1.125  1.875 Sd Nd:    0.0   0.0 
  62 S N:   1.000  2.000 Sd Nd:    0.0   0.0 
  63 S N:   1.333  1.667 Sd Nd:    0.0   0.0 
  64 S N:   0.000  3.000 Sd Nd:    0.0   0.0 
  65 S N:   0.667  2.333 Sd Nd:    0.0   0.0 
  66 S N:   1.000  2.000 Sd Nd:    3.0   0.0  - p = 0.037 *
  67 S N:   0.375  2.625 Sd Nd:    0.0   0.0 
  68 S N:   0.375  2.625 Sd Nd:    0.0   0.0 
  69 S N:   1.333  1.667 Sd Nd:    0.0   0.0 
  70 S N:   0.375  2.625 Sd Nd:    0.0   0.0 
  71 S N:   1.000  2.000 Sd Nd:    0.0   0.0 
  72 S N:   1.000  2.000 Sd Nd:    0.0   0.0 
  73 S N:   0.333  2.667 Sd Nd:    0.0   0.0 
  74 S N:   1.500  1.500 Sd Nd:    0.0   0.0 
  75 S N:   1.000  2.000 Sd Nd:    3.0   0.0  - p = 0.037 *
  76 S N:   1.000  2.000 Sd Nd:    0.0   0.0 
  77 S N:   0.375  2.625 Sd Nd:    0.0   0.0 
  78 S N:   0.375  2.625 Sd Nd:    0.0   0.0 
  79 S N:   0.375  2.625 Sd Nd:    0.0   0.0 
  80 S N:   0.667  2.333 Sd Nd:    0.0   0.0 
  81 S N:   0.333  2.667 Sd Nd:    0.0   0.0 
  82 S N:   0.333  2.667 Sd Nd:    0.0   0.0 
  83 S N:   0.333  2.667 Sd Nd:    0.0   0.0 
  84 S N:   1.000  2.000 Sd Nd:    0.0   0.0 
  85 S N:   0.375  2.625 Sd Nd:    0.0   0.0 
  86 S N:   0.333  2.667 Sd Nd:    0.0   0.0 
  87 S N:   1.000  2.000 Sd Nd:    0.0   0.0 
  88 S N:   0.333  2.667 Sd Nd:    0.0   0.0 
  89 S N:   0.429  2.571 Sd Nd:    2.0   0.0  - p = 0.020 *
  90 S N:   0.375  2.625 Sd Nd:    0.0   0.0 
  91 S N:   0.375  2.625 Sd Nd:    1.0   0.0  - p = 0.125 
  92 S N:   0.333  2.667 Sd Nd:    1.0   0.0  - p = 0.111 
  93 S N:   1.000  2.000 Sd Nd:    0.0   0.0 
  94 S N:   1.000  2.000 Sd Nd:    3.0   0.0  - p = 0.037 *
  95 S N:   0.375  2.625 Sd Nd:    1.0   0.0  - p = 0.125 
  96 S N:   0.429  2.571 Sd Nd:    0.0   0.0 
  97 S N:   1.000  2.000 Sd Nd:    0.0   0.0 
  98 S N:   1.333  1.667 Sd Nd:    0.0   0.0 
  99 S N:   1.500  1.500 Sd Nd:    0.0   0.0 
 100 S N:   1.000  2.000 Sd Nd:    0.0   0.0 
 101 S N:   1.000  2.000 Sd Nd:    0.0   0.0 
 102 S N:   0.667  2.333 Sd Nd:    0.0   0.0 
 103 S N:   1.000  2.000 Sd Nd:    0.0   0.0 
 104 S N:   1.000  2.000 Sd Nd:    0.0   0.0 
 105 S N:   0.333  2.667 Sd Nd:    0.0   0.0 
 106 S N:   1.000  2.000 Sd Nd:    0.0   0.0 
 107 S N:   0.333  2.667 Sd Nd:    0.0   0.0 
 108 S N:   1.000  2.000 Sd Nd:    0.0   0.0 
 109 S N:   0.667  2.333 Sd Nd:    0.0   0.0 
 110 S N:   1.000  2.000 Sd Nd:    0.0   0.0 
 111 S N:   0.333  2.667 Sd Nd:    0.0   0.0 
 112 S N:   1.000  2.000 Sd Nd:    0.0   0.0 
 113 S N:   1.000  2.000 Sd Nd:    1.0   0.0  - p = 0.333 
 114 S N:   1.333  1.667 Sd Nd:    0.0   0.0 
 115 S N:   1.333  1.667 Sd Nd:    0.0   0.0 
 116 S N:   0.333  2.667 Sd Nd:    0.0   0.0 
 117 S N:   0.333  2.667 Sd Nd:    0.0   0.0 
 118 S N:   1.000  2.000 Sd Nd:    1.0   0.0  - p = 0.333 
 119 S N:   1.000  2.000 Sd Nd:    0.0   0.0 
 120 S N:   1.000  2.000 Sd Nd:    0.0   0.0 
 121 S N:   0.375  2.625 Sd Nd:    1.0   0.0  - p = 0.125 
 122 S N:   1.000  2.000 Sd Nd:    0.0   0.0 
 123 S N:   1.000  2.000 Sd Nd:    0.0   0.0 
 124 S N:   1.000  2.000 Sd Nd:    0.0   0.0 
 125 S N:   0.333  2.667 Sd Nd:    3.0   0.0  - p = 0.001 **
 126 S N:   0.375  2.625 Sd Nd:    0.0   0.0 
 127 S N:   0.333  2.667 Sd Nd:    1.0   0.0  - p = 0.111 
 128 S N:   0.333  2.667 Sd Nd:    0.0   0.0 
 129 S N:   1.000  2.000 Sd Nd:    1.0   0.0  - p = 0.333 
 130 S N:   0.333  2.667 Sd Nd:    0.0   0.0 
 131 S N:   0.750  2.250 Sd Nd:    0.0   0.0 
 132 S N:   0.333  2.667 Sd Nd:    0.0   0.0 
 133 S N:   0.333  2.667 Sd Nd:    3.0   0.0  - p = 0.001 **
 134 S N:   1.000  2.000 Sd Nd:    0.0   0.0 
 135 S N:   0.667  2.333 Sd Nd:    0.0   0.0 
 136 S N:   1.000  2.000 Sd Nd:    0.0   0.0 
 137 S N:   0.333  2.667 Sd Nd:    0.0   0.0 
 138 S N:   1.000  2.000 Sd Nd:    0.0   0.0 
 139 S N:   1.000  2.000 Sd Nd:    0.0   0.0 
 140 S N:   0.667  2.333 Sd Nd:    0.0   0.0 
 141 S N:   0.333  2.667 Sd Nd:    0.0   0.0 
 142 S N:   0.333  2.667 Sd Nd:    0.0   0.0 
 143 S N:   1.000  2.000 Sd Nd:    0.0   0.0 
 144 S N:   1.000  2.000 Sd Nd:    0.0   0.0 
 145 S N:   1.000  2.000 Sd Nd:    0.0   0.0 
 146 S N:   1.000  2.000 Sd Nd:    0.0   0.0 
 147 S N:   0.857  2.143 Sd Nd:    0.0   0.0 
 148 S N:   0.333  2.667 Sd Nd:    0.0   0.0 
 149 S N:   0.333  2.667 Sd Nd:    0.0   0.0 
 150 S N:   0.667  2.333 Sd Nd:    0.0   0.0 
 151 S N:   0.667  2.333 Sd Nd:    0.0   0.0 
 152 S N:   1.000  2.000 Sd Nd:    0.0   0.0 
 153 S N:   0.667  2.333 Sd Nd:    0.0   0.0 
 154 S N:   0.667  2.333 Sd Nd:    0.0   0.0 
 155 S N:   1.000  2.000 Sd Nd:    0.0   0.0 
 156 S N:   0.429  2.571 Sd Nd:    0.0   0.0 
 157 S N:   0.667  2.333 Sd Nd:    0.0   0.0 
 158 S N:   1.286  1.714 Sd Nd:    0.0   0.0 
 159 S N:   1.000  2.000 Sd Nd:    0.0   0.0 
 160 S N:   0.333  2.667 Sd Nd:    1.0   0.0  - p = 0.111 
 161 S N:   1.000  2.000 Sd Nd:    4.0   0.0  - p = 0.012 *
 162 S N:   1.125  1.875 Sd Nd:    0.0   0.0 
 163 S N:   0.333  2.667 Sd Nd:    0.0   0.0 
 164 S N:   1.000  2.000 Sd Nd:    0.0   0.0 
 165 S N:   1.000  2.000 Sd Nd:    0.0   0.0 
 166 S N:   0.375  2.625 Sd Nd:    2.0   0.0  - p = 0.016 *
 167 S N:   1.078  1.922 Sd Nd:    1.0   0.0  - p = 0.359 
 168 S N:   0.333  2.667 Sd Nd:    0.0   0.0 
 169 S N:   0.921  2.079 Sd Nd:    0.0   1.0  + p = 0.693 
 170 S N:   0.375  2.625 Sd Nd:    0.0   0.0 
 171 S N:   0.367  2.633 Sd Nd:    0.0   1.0  + p = 0.878 
 172 S N:   0.333  2.667 Sd Nd:    0.0   0.0 
 173 S N:   0.429  2.571 Sd Nd:    0.0   0.0 
 174 S N:   1.000  2.000 Sd Nd:    1.0   0.0  - p = 0.333 
 175 S N:   0.429  2.571 Sd Nd:    0.0   0.0 
 176 S N:   1.000  2.000 Sd Nd:    0.0   0.0 
 177 S N:   0.000  3.000 Sd Nd:    0.0   0.0 
 178 S N:   1.000  2.000 Sd Nd:    0.0   0.0 
 179 S N:   0.333  2.667 Sd Nd:    0.0   0.0 
 180 S N:   0.429  2.571 Sd Nd:    0.0   0.0 
 181 S N:   0.333  2.667 Sd Nd:    0.0   0.0 
 182 S N:   1.125  1.875 Sd Nd:    0.0   0.0 
 183 S N:   1.000  2.000 Sd Nd:    0.0   0.0 
 184 S N:   0.333  2.667 Sd Nd:    0.0   0.0 
 185 S N:   1.000  2.000 Sd Nd:    0.0   0.0 
 186 S N:   0.333  2.667 Sd Nd:    0.0   0.0 
 187 S N:   0.667  2.333 Sd Nd:    0.0   0.0 
 188 S N:   0.667  2.333 Sd Nd:    0.0   0.0 
 189 S N:   1.000  2.000 Sd Nd:    0.0   0.0 
 190 S N:   0.375  2.625 Sd Nd:    0.0   1.0  + p = 0.875 
 191 S N:   0.667  2.333 Sd Nd:    0.0   0.0 
 192 S N:   1.000  2.000 Sd Nd:    0.0   0.0 
 193 S N:   1.125  1.875 Sd Nd:    0.0   0.0 
 194 S N:   0.829  2.171 Sd Nd:    0.0   1.0  + p = 0.724 
 195 S N:   0.943  2.057 Sd Nd:    0.0   1.0  + p = 0.686 
 196 S N:   1.000  2.000 Sd Nd:    1.0   0.0  - p = 0.333 
 197 S N:   1.000  2.000 Sd Nd:    0.0   0.0 
 198 S N:   0.333  2.667 Sd Nd:    0.0   0.0 
 199 S N:   0.667  2.333 Sd Nd:    0.0   0.0 
 200 S N:   0.429  2.571 Sd Nd:    0.0   0.0 
 201 S N:   0.667  2.333 Sd Nd:    0.0   0.0 
 202 S N:   0.375  2.625 Sd Nd:    0.0   0.0 
 203 S N:   0.375  2.625 Sd Nd:    0.0   0.0 
 204 S N:   0.333  2.667 Sd Nd:    0.0   0.0 
 205 S N:   0.375  2.625 Sd Nd:    0.0   0.0 
 206 S N:   0.375  2.625 Sd Nd:    0.0   0.0 
 207 S N:   0.857  2.143 Sd Nd:    0.0   0.0 
 208 S N:   1.500  1.500 Sd Nd:    0.0   0.0 
 209 S N:   1.000  2.000 Sd Nd:    0.0   0.0 
 210 S N:   0.375  2.625 Sd Nd:    0.0   0.0 
 211 S N:   1.000  2.000 Sd Nd:    2.0   0.0  - p = 0.111 
 212 S N:   0.333  2.667 Sd Nd:    0.0   0.0 
 213 S N:   1.125  1.875 Sd Nd:    0.0   0.0 
 214 S N:   0.375  2.625 Sd Nd:    0.0   0.0 
 215 S N:   0.333  2.667 Sd Nd:    0.0   0.0 
 216 S N:   1.333  1.667 Sd Nd:    0.0   0.0 
 217 S N:   0.375  2.625 Sd Nd:    0.0   0.0 
 218 S N:   0.375  2.625 Sd Nd:    0.0   0.0 
 219 S N:   1.000  2.000 Sd Nd:    1.0   0.0  - p = 0.333 
 220 S N:   1.000  2.000 Sd Nd:    0.0   0.0 
 221 S N:   0.333  2.667 Sd Nd:    0.0   0.0 
 222 S N:   1.000  2.000 Sd Nd:    1.0   0.0  - p = 0.333 
 223 S N:   1.000  2.000 Sd Nd:    0.0   0.0 
 224 S N:   1.000  2.000 Sd Nd:    0.0   0.0 
 225 S N:   1.000  2.000 Sd Nd:    0.0   0.0 
 226 S N:   1.000  2.000 Sd Nd:    0.0   0.0 
 227 S N:   0.429  2.571 Sd Nd:    0.0   0.0 
 228 S N:   0.667  2.333 Sd Nd:    0.0   0.0 
 229 S N:   0.429  2.571 Sd Nd:    1.0   0.0  - p = 0.143 
 230 S N:   1.500  1.500 Sd Nd:    0.0   0.0 
 231 S N:   0.333  2.667 Sd Nd:    0.0   0.0 
 232 S N:   1.333  1.667 Sd Nd:    0.0   0.0 
 233 S N:   0.552  2.448 Sd Nd:    0.0   1.0  + p = 0.816 
 234 S N:   1.333  1.667 Sd Nd:    0.0   0.0 
 235 S N:   1.286  1.714 Sd Nd:    0.0   0.0 
 236 S N:   0.333  2.667 Sd Nd:    0.0   0.0 
 237 S N:   1.000  2.000 Sd Nd:    0.0   0.0 
 238 S N:   1.000  2.000 Sd Nd:    0.0   0.0 
