# Supplementary material for: AlexandrusPS: A User-Friendly Pipeline for the Automated Detection of Orthologous Gene Clusters and Subsequent Positive Selection Analysis
Source: Genome Biol Evol. 2023 Oct 13;15(10):evad187. doi: 10.1093/gbe/evad187 (PMC10612477; doi:10.1093/gbe/evad187)
Supplement: evad187_Supplementary_Data [file evad187_supplementary_data.zip › Supplementary_Data_2/Supplementary_Data_2/output/Results/_2_/Orthology_Groups/_2_/_2_.codonalign.fasta]

>_Pantro_2_4_
ATGAGGATGTGTGACAGAGGTATCCAGATGTTGATCACCACTGTAGGAGCCTTTGCCGCT
TTTAGTTTAATGACCATTGCAGTGGGCACGGACTACTGGTTATATTCCAGAGGTGTGTGC
AGGACTAAATCTACAAGTGATAATGAAACCAGCAGGAAGAATGAAGAAGTAATGACCCAT
TCGGGGCTGTGGAGGACCTGCTGCCTAGAAGGGGCTTTCCGAGGCGTGTGCAAGAAAATC
GATCACTTCCCTGAAGATGCTGACTACGAACAGGACACAGCCGAGTATCTCCTGCGAGCT
GTGAGGGCCTCCAGTGTCTTCCCCATCCTCAGTGTCACGCTGCTGTTCTTCGGCGGGCTC
TGCGTGGCAGCCAGTGAGTTCCACCGCAGCAGACACAACGTCATTCTCAGCGCGGGCATC
TTTTTTGTCTCTGCAGGGTTAAGCAACATCATTGGCATCATAGTTTATATATCAGCCAAC
GCCGGAGACCCCGGGCAACGAGACTACAAAAACAGTTACTCCTATGGTTGGTCCTTTTAT
TTCGGAGCCTTCTCTTTCATCATCGCACAAATTGTAGGAATGATTGCCGTGCACATCTAT
ATTGAAAAACATCAGCAGTTACGAGCCAAATCTCACTCGGAGTTCCTGAAGAAATCTACT
TTTGCACGCCTCCCACCCTACAGGTATCGATTCCGGATGCGGTCAAGTTCTCGC------
------------------------------------------------------------
------------------------------------------------------------
------------------------------------------------------------
---------------------------------------------
>_Papanu_2_8_
ATGAGGATGTGTGACAGAGGTATCCAGATGTTGATCACCACTGTGGGAGCCTTTGCAGCT
TTTAGTTTAATGACCATTGCAGTGGGCACGGACTACTGGTTATATTCCAGAGGTGTGTGC
AGGACTAAATCTACAAGTGATAATGAAACCAGCAGGAAGAATGAAGAAGTAATGACCCAT
TCGGGGCTGTGGAGGACGTGCTGCCTAGAAGGGGCTTTCCGAGGTGTGTGCAAGAAAATC
GATCACTTCCCTGAAGATGCTGACTACGAACAGGACACAGCTGAGTATCTCCTGCGAGCT
GTGAGGGCCTCCAGTGTCTTCCCCATCCTCAGTGTCACGCTGCTGTTCTTCGGCGGGCTC
TGCGTGGCAGCCAGCGAGTTCCACCGCAGCAGACACAATGTCATTCTCAGCGCGGGCATC
TTTTTTGTCTCTGCAGGGTTAAGCAACATCATTGGCATCATAGTTTATATATCAGCCAAC
GCTGGAGACCCCGGGCAGCGTGACTCCAAAAAAAGTTACTCCTATGGTTGGTCCTTTTAT
TTCGGAGCCTTCTCTTTCATCATCGCAGAAATTGTAGGAGTGGTTGCCGTGCACATCTAT
ATTGAAAAACATCAGCAGTTACGAGCCAAATCTCACTCGGAGTTCCTGAAGAAATCCACT
TTTGCCCGCCTCCCACCCTACAGGTACCGATTCCGGAGGCGGTCAAGTTCTCGCTCCACC
GAGCCCAGATCCCGAGACCTGTCCCCCATCAGCAAAGGCTTCCACACCATCCCTTCCACT
GACATCTCGATGTTCACCCTCTCCCGGGACCCCTCAAAGATCACCATGGGGACCCTCCTC
AACTCCGACCGGGACCACGCTTTTCTACAGTTCCACAATTCCACACCCAAAGAGTTCAAA
GAGTCACTGCATAATAATCCGGCCAACAGGCGCACCACGCCCGTC
>_Caljac_2_9_
ATGAGGATGTGTGACAGAGGTATCCAGATGTTGATCACCACTGTGGGAGCCTTTGCAGCT
TTTAGTTTAATGACCATTGCAGTGGGCACGGACTACTGGTTATATTCCAGAGGTGTGTGC
AGGACTAAATCTACAAGTGATAATGAAACCAGCAGGAAGAATGAAGAAGTAATGACCCAT
TCGGGGCTGTGGAGGACCTGCTGCCTAGAAGGGGCTTTCCGAGGCGTGTGCAAGAAAATC
GATCACTTCCCTGAAGATGCTGACTACGAACAGGATACAGCTGAGTATCTCCTGCGAGCT
GTGAGGGCCTCCAGTGTCTTCCCCATCCTCAGTGTCACGCTGCTGTTCTTCGGTGGGCTC
TGTGTGGCAGCCAGTGAGTTTCACCGCAGCAGACACAATGTCATTCTCAGCGCGGGCATC
TTTTTTGTCTCTGCAGGGTTAAGCAACATCATTGGCATCATAGTTTATATATCAGCCAAT
GCCGGAGACCCCGGGCAACGTGACTCCAAAAAAAGTTACTCCTATGGTTGGTCCTTTTAT
TTCGGAGCCTTCTCTTTCATCATCGCAGAAATTGTAGGAGTGGTTGCCGTGCACATCTAT
ATTGAAAAACATCAGCAGTTACGAGCCAAATCCCACTCGGAGTTCCTGAAGAAATCTACT
TTTGCCCGCCTCCCACCCTACAGGTATCGATTCCGGAGGCGGTCAAGTTCTCGCTCCACC
GAACCCAGATCCCGAGACCTGTCCCCAATCAGCAAAGGCTTCCACACCATCCCTTCCACT
GACATCTCGATGTTCACTCTCTCCCGGGACCCCTCAAAGATCACCATGGGGACCCTCCTC
AACTCTGACCGGGACCACGCTTTTCTACAGTTCCACAATTCCACACCCAAAGAGTTCAAA
GAGTCACTGCATAATAATCCGGCCAACAGGCGCACCACGCCCGTC
>_Nomleu_2_7_
ATGAGGATGTGTGACAGAGGTATCCAGATGTTGATCACCACTGTGGGAGCCTTTGCAGCT
TTTAGTTTAATGACCATTGCAGTGGGCACGGACTACTGGTTATATTCCAGAGGTGTGTGC
AGGACTAAATCTACAAGTGATAATGAAACCAGCAGGAAGAATGAAGAAGTAATGACCCAT
TCGGGGCTGTGGAGGACCTGCTGCCTAGAAGGGGCTTTCCGAGGCGTGTGCAAGAAAATC
GATCACTTCCCTGAAGATGCTGACTATGAACAGGACACAGCCGAGTATCTCCTGCGAGCT
GTGAGGGCCTCCAGTGTCTTCCCCATCCTCAGTGTCACGCTGCTGTTCTTCGGCGGGCTC
TGCGTGGCAGCCAGTGAGTTCCACCGCAGCAGACACAACGTCATTCTCAGCGCGGGCATC
TTTTTTGTCTCTGCAGGGTTAAGCAACATCATTGGCATCATAGTTTATATATCAGCCAAC
GCTGGAGACCCCGGGCAGCGTGACTCCAAAAAAAGTTACTCTTATGGTTGGTCCTTTTAT
TTCGGAGCCTTCTCTTTCATCATCGCAGAAATTGTAGGAGTGGTTGCCGTGCACATCTAT
ATTGAAAAACATCAGCAGTTACGAGCCAAATCCCACTCGGAGTTCCTGAAGAAATCTACT
TTTGCCCGCCTCCCACCCTACAGGTATCGATTCCGGAGGCGGTCAAGTTCTCGCTCCACC
GAGCCCAGATCCCGAGACCTGTCCCCCATCAGCAAAGGCTTCCACACCATTCCTTCCACT
GACATCTCGATGTTCACCCTCTCCCGGGACCCCTCAAAGATCACCATGGGGACCCTCCTC
AACTCCGACCGGGACCACGCTTTTCTACAGTTCCACAATTCCACACCCAAAGAGTTCAAA
GAGTCACTGCATAATAATCCGGCCAACAGGCGCACCACGCCCGTC
>_Homsap_2_6_
ATGAGGATGTGTGACAGAGGTATCCAGATGTTGATCACCACTGTAGGAGCCTTTGCCGCT
TTTAGTTTAATGACCATTGCAGTGGGCACGGACTACTGGTTATATTCCAGAGGTGTGTGC
AGGACTAAATCTACAAGTGATAATGAAACCAGCAGGAAGAATGAAGAAGTAATGACCCAT
TCGGGGCTGTGGAGGACCTGCTGCCTAGAAGGGGCTTTCCGAGGCGTGTGCAAGAAAATC
GATCACTTCCCTGAAGATGCTGACTACGAACAGGACACAGCCGAATATCTCCTGCGAGCT
GTGAGGGCCTCCAGTGTCTTCCCCATCCTCAGTGTCACGCTGCTGTTCTTCGGCGGGCTC
TGCGTGGCAGCCAGTGAGTTCCACCGCAGCAGACACAACGTCATTCTCAGCGCGGGCATC
TTTTTTGTCTCTGCAGGGTTAAGCAACATCATTGGCATCATAGTTTATATATCAGCCAAC
GCCGGAGACCCCGGGCAGCGTGACTCCAAAAAAAGTTACTCCTATGGTTGGTCCTTTTAT
TTCGGAGCCTTCTCTTTCATCATCGCAGAAATTGTAGGAGTGGTTGCCGTGCACATCTAT
ATTGAAAAACATCAGCAGTTACGAGCCAAATCCCACTCGGAGTTCCTGAAGAAATCTACT
TTTGCCCGCCTCCCACCCTACAGGTATCGATTCCGGAGGCGGTCAAGTTCTCGCTCCACC
GAGCCCAGATCCCGAGACCTGTCCCCCATCAGCAAAGGCTTCCACACCATCCCTTCCACT
GACATCTCGATGTTCACCCTCTCCCGGGACCCCTCAAAGATCACCATGGGGACCCTCCTC
AACTCCGACCGGGACCACGCTTTTCTACAGTTCCACAATTCCACACCCAAAGAGTTCAAA
GAGTCACTGCATAATAATCCGGCCAACAGGCGCACCACGCCCGTC
>_Ponabe_2_5_
ATGAGGATGTGTGACAGAGGTATCCAGATGTTGATCACCACTGTGGGAGCCTTTGCAGCT
TTTAGTTTAATGACCATTGCAGTGGGCACGGACTACTGGTTATATTCCAGAGGTGTGTGC
AGGACTAAATCTACAAGTGATAATGAAACCAGCAGGAAGAATGAAGAAGTAATGACCCAT
TCGGGGCTGTGGAGGACCTGCTGCCTAGAAGGGGCTTTCCGAGGCGTGTGCAAGAAAATC
GATCACTTCCCTGAAGATGCTGACTATGAACAAGACACAGCCGAGTATCTCCTGCGAGCT
GTGAGGGCCTCCAGTGTCTTCCCCATCCTCAGTGTCACGCTGCTGTTCTTCGGCGGGCTC
TGCGTGGCAGCCAGTGAGTTCCACCGCAGCAGACACAACGTCATTCTCAGCGCGGGCATC
TTTTTTGTCTCTGCAGGGTTAAGCAACATCATTGGCATCATAGTTTATATATCAGCCAAC
GCCGGAGACCCCGGGCAGCGTGACTCCAAAAAAAGTTACTCCTATGGTTGGTCCTTTTAT
TTCGGAGCCTTCTCTTTCATCATCGCAGAAATTGTAGGAGTGGTTGCTGTGCACATCTAT
ATTGAAAAACATCAGCAGTTACGAGCCAAATCCCACTCGGAGTTCCTGAAGAAATCTACT
TTTGCCCGCCTCCCACCCTACAGGTATCGATTCCGGAGGCGGTCAAGTTCTCGCTCCACG
GAGCCCAGATCCCGAGACCTGTCTCCCATCAGCAAAGGCTTCCACACCATCCCTTCCACT
GACATCTCGATGTTCACCCTCTCCCGGGACCCCTCAAAGATCACCATGGGGACCCTCCTC
AACTCCGACCGGGACCACGCTTTTCTACAGTTCCACAATTCCACACCCAAAGAGTTCAAA
GAGTCACTGCATAATAATCCGGCCAACAGGCGCACCACGCCCGTC
>_Gorgor_2_3_
ATGAGGATGTGTGACAGAGGTATCCAGATGTTGATCACCACTGTAGGAGCCTTTGCAGCT
TTTAGTTTAATGACCATTGCAGTGGGCACGGACTACTGGTTATATTCCAGAGGTGTGTGC
AGGACTAAATCTACAAGTGATAATGAAACCAGCAGGAAGAATGAAGAAGTAATGACCCAT
TCGGGGCTGTGGAGGACCTGCTGCCTAGAAGGGGCTTTCCGAGGCGTGTGCAAGAAAATC
GATCACTTCCCTGAAGATGCTGACTACGAACAGGACACAGCCGAGTATCTCCTGCGAGCT
GTGAGGGCCTCCAGTGTCTTCCCCATCCTCAGTGTCACGCTGCTGTTCTTCGGCGGGCTC
TGCGTGGCAGCCAGTGAGTTCCACCGCAGCAGACACAACGTCATTCTCAGCGCGGGCATC
TTTTTTGTCTCTGCAGGGTTAAGCAACATCATTGGCATCATAGTTTATATATCAGCCAAC
GCCGGAGACCCCGGGCAGCGTGACTCCAAAAAAAGTTACTCCTATGGTTGGTCCTTTTAT
TTCGGAGCCTTCTCTTTCATCATCGCAGAAATTGTAGGAGTGGTTGCCGTGCACATCTAT
ATTGAAAAACATCAGCAGTTACGAGCCAAATCCCACTCGGAGTTCCTGAAGAAATCTACT
TTTGCCCGCCTCCCACCCTACAGGTATCGATTCCGGAGGCGGTCAAGTTCTCGCTCCACC
GAGCCCAGATCCCGAGACCTGTCCCCCATCAGCAAAGGCTTCCACACCATCCCTTCCACT
GACATCTCGATGTTCACCCTCTCCCGGGACCCCTCAAAGATCACCATGGGGACCCTCCTC
AACTCCGACCGGGACCACGCTTTTCTACAGTTCCACAATTCCACACCCAAAGAGTTCAAA
GAGTCACTGCATAATAATCCGGCCAACAGGCGCACCACGCCCGTC
>_Macmul_2_2_
ATGAGGATGTGTGACAGAGGTATCCAGATGTTGATCACCACTGTGGGAGCCTTTGCAGCT
TTTAGTTTAATGACCATTGCAGTGGGCACGGACTACTGGTTATATTCCAGAGGTGTGTGC
AGGACTAAATCTACAAGTGATAATGAAACCAGCAGGAAGAATGAAGAAGTAATGACCCAT
TCGGGGCTGTGGAGGACGTGCTGCCTAGAAGGGGCTTTCCGAGGTGTGTGCAAGAAAATC
GATCACTTCCCTGAAGATGCTGACTACGAACAGGACACAGCTGAGTATCTCCTGCGAGCT
GTGAGGGCCTCCAGTGTCTTCCCCATCCTCAGTGTCACGCTGCTGTTCTTCGGCGGGCTC
TGCGTGGCAGCCAGCGAGTTCCACCGCAGCAGACACAATGTCATTCTCAGCGCGGGCATC
TTTTTTGTCTCTGCAGGGTTAAGCAACATCATTGGCATCATAGTTTATATATCAGCCAAC
GCTGGAGACCCCGGGCAGCGTGACTCCAAAAAAAGTTACTCCTATGGTTGGTCCTTTTAT
TTCGGAGCCTTCTCTTTCATCATCGCAGAAATTGTAGGAGTGGTTGCCGTGCACATCTAT
ATTGAAAAACATCAGCAGTTACGAGCCAAATCTCACTCGGAGTTCCTGAAGAAATCTACT
TTTGCCCGCCTCCCACCCTACAGGTATCGATTCCGGAGGCGGTCAAGTTCTCGCTCCACC
GAGCCCAGATCCCGAGACCTGTCCCCCATCAGCAAAGGCTTCCACACCATCCCTTCCACT
GACATCTCGATGTTCACCCTCTCCCGGGACCCCTCAAAGATCACCATGGGGACCCTCCTC
AACTCCGACCGGGACCACGCTTTTCTACAGTTCCACAATTCCACACCCAAAGAGTTCAAA
GAGTCACTGCATAATAATCCGGCCAACAGGCGCACCACGCCCGTC
>_Chlsab_2_1_
ATGAGGATGTGTGACAGAGGTATCCAGATGTTGATCACCACTGTGGGAGCCTTTGCAGCT
TTTAGTTTAATGACCATTGCAGTGGGCACGGACTACTGGTTATATTCCAGAGGTGTGTGC
AGGACTAAATCTACAAGTGATAATGAAACCAGCAGGAAGAATGAAGAAGTAATGACCCAT
TCGGGGCTGTGGAGGACGTGCTGCCTAGAAGGGGCTTTCCGAGGTGTGTGCAAGAAAATC
GATCACTTCCCTGAAGATGCTGACTACGAACAGGACACAGCTGAGTATCTCCTGCGAGCT
GTGAGGGCCTCCAGTGTCTTCCCCATCCTCAGTGTCACCCTGCTGTTCTTCGGCGGGCTC
TGCGTGGCAGCCAGCGAGTTCCACCGTAGCAGACACAATGTCATTCTCAGCGCGGGCATC
TTTTTTGTCTCTGCAGGGTTAAGCAACATCATTGGCATCATAGTTTATATATCAGCCAAC
GCTGGAGACCCCGGGCAGCGTGACTCCAAAAAAAGTTACTCCTATGGTTGGTCCTTTTAT
TTCGGAGCCTTCTCTTTCATCATCGCAGAAATTGTAGGAGTGGTTGCCGTGCACATCTAT
ATTGAAAAACATCAGCAGTTACGAGCCAAATCTCACTCGGAGTTCCTGAAGAAATCTACT
TTTGCCCGCCTCCCACCCTACAGGTATCGATTCCGGAGGCGGTCAAGTTCTCGCTCCACC
GAGCCCAGATCCCGAGACCTGTCCCCCATCAGCAAAGGCTTCCACACCATCCCTTCCACT
GACATCTCGATGTTCACCCTCTCCCGGGACCCCTCAAAGATCACCATGGGGACCCTCCTC
AACTCCGACCGGGACCACGCTTTTCTACAGTTCCACAATTCCACACCCAAAGAGTTCAAA
GAGTCACTGCATAATAATCCGGCCAACAGGCGCACCACGCCCGTC
