# Supplementary material for: AlexandrusPS: A User-Friendly Pipeline for the Automated Detection of Orthologous Gene Clusters and Subsequent Positive Selection Analysis
Source: Genome Biol Evol. 2023 Oct 13;15(10):evad187. doi: 10.1093/gbe/evad187 (PMC10612477; doi:10.1093/gbe/evad187)
Supplement: evad187_Supplementary_Data [file evad187_supplementary_data.zip › Supplementary_Data_2/Supplementary_Data_2/output/Results/_2_/Orthology_Groups/_2_/_2_.list.cds.fasta.dict.fa]

>_Chlsab_2_1_
ATGAGGATGTGTGACAGAGGTATCCAGATGTTGATCACCACTGTGGGAGCCTTTGCAGCTTTTAGTTTAATGACCATTGCAGTGGGCACGGACTACTGGTTATATTCCAGAGGTGTGTGCAGGACTAAATCTACAAGTGATAATGAAACCAGCAGGAAGAATGAAGAAGTAATGACCCATTCGGGGCTGTGGAGGACGTGCTGCCTAGAAGGGGCTTTCCGAGGTGTGTGCAAGAAAATCGATCACTTCCCTGAAGATGCTGACTACGAACAGGACACAGCTGAGTATCTCCTGCGAGCTGTGAGGGCCTCCAGTGTCTTCCCCATCCTCAGTGTCACCCTGCTGTTCTTCGGCGGGCTCTGCGTGGCAGCCAGCGAGTTCCACCGTAGCAGACACAATGTCATTCTCAGCGCGGGCATCTTTTTTGTCTCTGCAGGGTTAAGCAACATCATTGGCATCATAGTTTATATATCAGCCAACGCTGGAGACCCCGGGCAGCGTGACTCCAAAAAAAGTTACTCCTATGGTTGGTCCTTTTATTTCGGAGCCTTCTCTTTCATCATCGCAGAAATTGTAGGAGTGGTTGCCGTGCACATCTATATTGAAAAACATCAGCAGTTACGAGCCAAATCTCACTCGGAGTTCCTGAAGAAATCTACTTTTGCCCGCCTCCCACCCTACAGGTATCGATTCCGGAGGCGGTCAAGTTCTCGCTCCACCGAGCCCAGATCCCGAGACCTGTCCCCCATCAGCAAAGGCTTCCACACCATCCCTTCCACTGACATCTCGATGTTCACCCTCTCCCGGGACCCCTCAAAGATCACCATGGGGACCCTCCTCAACTCCGACCGGGACCACGCTTTTCTACAGTTCCACAATTCCACACCCAAAGAGTTCAAAGAGTCACTGCATAATAATCCGGCCAACAGGCGCACCACGCCCGTC
>_Macmul_2_2_
ATGAGGATGTGTGACAGAGGTATCCAGATGTTGATCACCACTGTGGGAGCCTTTGCAGCTTTTAGTTTAATGACCATTGCAGTGGGCACGGACTACTGGTTATATTCCAGAGGTGTGTGCAGGACTAAATCTACAAGTGATAATGAAACCAGCAGGAAGAATGAAGAAGTAATGACCCATTCGGGGCTGTGGAGGACGTGCTGCCTAGAAGGGGCTTTCCGAGGTGTGTGCAAGAAAATCGATCACTTCCCTGAAGATGCTGACTACGAACAGGACACAGCTGAGTATCTCCTGCGAGCTGTGAGGGCCTCCAGTGTCTTCCCCATCCTCAGTGTCACGCTGCTGTTCTTCGGCGGGCTCTGCGTGGCAGCCAGCGAGTTCCACCGCAGCAGACACAATGTCATTCTCAGCGCGGGCATCTTTTTTGTCTCTGCAGGGTTAAGCAACATCATTGGCATCATAGTTTATATATCAGCCAACGCTGGAGACCCCGGGCAGCGTGACTCCAAAAAAAGTTACTCCTATGGTTGGTCCTTTTATTTCGGAGCCTTCTCTTTCATCATCGCAGAAATTGTAGGAGTGGTTGCCGTGCACATCTATATTGAAAAACATCAGCAGTTACGAGCCAAATCTCACTCGGAGTTCCTGAAGAAATCTACTTTTGCCCGCCTCCCACCCTACAGGTATCGATTCCGGAGGCGGTCAAGTTCTCGCTCCACCGAGCCCAGATCCCGAGACCTGTCCCCCATCAGCAAAGGCTTCCACACCATCCCTTCCACTGACATCTCGATGTTCACCCTCTCCCGGGACCCCTCAAAGATCACCATGGGGACCCTCCTCAACTCCGACCGGGACCACGCTTTTCTACAGTTCCACAATTCCACACCCAAAGAGTTCAAAGAGTCACTGCATAATAATCCGGCCAACAGGCGCACCACGCCCGTC
>_Gorgor_2_3_
ATGAGGATGTGTGACAGAGGTATCCAGATGTTGATCACCACTGTAGGAGCCTTTGCAGCTTTTAGTTTAATGACCATTGCAGTGGGCACGGACTACTGGTTATATTCCAGAGGTGTGTGCAGGACTAAATCTACAAGTGATAATGAAACCAGCAGGAAGAATGAAGAAGTAATGACCCATTCGGGGCTGTGGAGGACCTGCTGCCTAGAAGGGGCTTTCCGAGGCGTGTGCAAGAAAATCGATCACTTCCCTGAAGATGCTGACTACGAACAGGACACAGCCGAGTATCTCCTGCGAGCTGTGAGGGCCTCCAGTGTCTTCCCCATCCTCAGTGTCACGCTGCTGTTCTTCGGCGGGCTCTGCGTGGCAGCCAGTGAGTTCCACCGCAGCAGACACAACGTCATTCTCAGCGCGGGCATCTTTTTTGTCTCTGCAGGGTTAAGCAACATCATTGGCATCATAGTTTATATATCAGCCAACGCCGGAGACCCCGGGCAGCGTGACTCCAAAAAAAGTTACTCCTATGGTTGGTCCTTTTATTTCGGAGCCTTCTCTTTCATCATCGCAGAAATTGTAGGAGTGGTTGCCGTGCACATCTATATTGAAAAACATCAGCAGTTACGAGCCAAATCCCACTCGGAGTTCCTGAAGAAATCTACTTTTGCCCGCCTCCCACCCTACAGGTATCGATTCCGGAGGCGGTCAAGTTCTCGCTCCACCGAGCCCAGATCCCGAGACCTGTCCCCCATCAGCAAAGGCTTCCACACCATCCCTTCCACTGACATCTCGATGTTCACCCTCTCCCGGGACCCCTCAAAGATCACCATGGGGACCCTCCTCAACTCCGACCGGGACCACGCTTTTCTACAGTTCCACAATTCCACACCCAAAGAGTTCAAAGAGTCACTGCATAATAATCCGGCCAACAGGCGCACCACGCCCGTC
>_Pantro_2_4_
ATGAGGATGTGTGACAGAGGTATCCAGATGTTGATCACCACTGTAGGAGCCTTTGCCGCTTTTAGTTTAATGACCATTGCAGTGGGCACGGACTACTGGTTATATTCCAGAGGTGTGTGCAGGACTAAATCTACAAGTGATAATGAAACCAGCAGGAAGAATGAAGAAGTAATGACCCATTCGGGGCTGTGGAGGACCTGCTGCCTAGAAGGGGCTTTCCGAGGCGTGTGCAAGAAAATCGATCACTTCCCTGAAGATGCTGACTACGAACAGGACACAGCCGAGTATCTCCTGCGAGCTGTGAGGGCCTCCAGTGTCTTCCCCATCCTCAGTGTCACGCTGCTGTTCTTCGGCGGGCTCTGCGTGGCAGCCAGTGAGTTCCACCGCAGCAGACACAACGTCATTCTCAGCGCGGGCATCTTTTTTGTCTCTGCAGGGTTAAGCAACATCATTGGCATCATAGTTTATATATCAGCCAACGCCGGAGACCCCGGGCAACGAGACTACAAAAACAGTTACTCCTATGGTTGGTCCTTTTATTTCGGAGCCTTCTCTTTCATCATCGCACAAATTGTAGGAATGATTGCCGTGCACATCTATATTGAAAAACATCAGCAGTTACGAGCCAAATCTCACTCGGAGTTCCTGAAGAAATCTACTTTTGCACGCCTCCCACCCTACAGGTATCGATTCCGGATGCGGTCAAGTTCTCGC
>_Ponabe_2_5_
ATGAGGATGTGTGACAGAGGTATCCAGATGTTGATCACCACTGTGGGAGCCTTTGCAGCTTTTAGTTTAATGACCATTGCAGTGGGCACGGACTACTGGTTATATTCCAGAGGTGTGTGCAGGACTAAATCTACAAGTGATAATGAAACCAGCAGGAAGAATGAAGAAGTAATGACCCATTCGGGGCTGTGGAGGACCTGCTGCCTAGAAGGGGCTTTCCGAGGCGTGTGCAAGAAAATCGATCACTTCCCTGAAGATGCTGACTATGAACAAGACACAGCCGAGTATCTCCTGCGAGCTGTGAGGGCCTCCAGTGTCTTCCCCATCCTCAGTGTCACGCTGCTGTTCTTCGGCGGGCTCTGCGTGGCAGCCAGTGAGTTCCACCGCAGCAGACACAACGTCATTCTCAGCGCGGGCATCTTTTTTGTCTCTGCAGGGTTAAGCAACATCATTGGCATCATAGTTTATATATCAGCCAACGCCGGAGACCCCGGGCAGCGTGACTCCAAAAAAAGTTACTCCTATGGTTGGTCCTTTTATTTCGGAGCCTTCTCTTTCATCATCGCAGAAATTGTAGGAGTGGTTGCTGTGCACATCTATATTGAAAAACATCAGCAGTTACGAGCCAAATCCCACTCGGAGTTCCTGAAGAAATCTACTTTTGCCCGCCTCCCACCCTACAGGTATCGATTCCGGAGGCGGTCAAGTTCTCGCTCCACGGAGCCCAGATCCCGAGACCTGTCTCCCATCAGCAAAGGCTTCCACACCATCCCTTCCACTGACATCTCGATGTTCACCCTCTCCCGGGACCCCTCAAAGATCACCATGGGGACCCTCCTCAACTCCGACCGGGACCACGCTTTTCTACAGTTCCACAATTCCACACCCAAAGAGTTCAAAGAGTCACTGCATAATAATCCGGCCAACAGGCGCACCACGCCCGTC
>_Homsap_2_6_
ATGAGGATGTGTGACAGAGGTATCCAGATGTTGATCACCACTGTAGGAGCCTTTGCCGCTTTTAGTTTAATGACCATTGCAGTGGGCACGGACTACTGGTTATATTCCAGAGGTGTGTGCAGGACTAAATCTACAAGTGATAATGAAACCAGCAGGAAGAATGAAGAAGTAATGACCCATTCGGGGCTGTGGAGGACCTGCTGCCTAGAAGGGGCTTTCCGAGGCGTGTGCAAGAAAATCGATCACTTCCCTGAAGATGCTGACTACGAACAGGACACAGCCGAATATCTCCTGCGAGCTGTGAGGGCCTCCAGTGTCTTCCCCATCCTCAGTGTCACGCTGCTGTTCTTCGGCGGGCTCTGCGTGGCAGCCAGTGAGTTCCACCGCAGCAGACACAACGTCATTCTCAGCGCGGGCATCTTTTTTGTCTCTGCAGGGTTAAGCAACATCATTGGCATCATAGTTTATATATCAGCCAACGCCGGAGACCCCGGGCAGCGTGACTCCAAAAAAAGTTACTCCTATGGTTGGTCCTTTTATTTCGGAGCCTTCTCTTTCATCATCGCAGAAATTGTAGGAGTGGTTGCCGTGCACATCTATATTGAAAAACATCAGCAGTTACGAGCCAAATCCCACTCGGAGTTCCTGAAGAAATCTACTTTTGCCCGCCTCCCACCCTACAGGTATCGATTCCGGAGGCGGTCAAGTTCTCGCTCCACCGAGCCCAGATCCCGAGACCTGTCCCCCATCAGCAAAGGCTTCCACACCATCCCTTCCACTGACATCTCGATGTTCACCCTCTCCCGGGACCCCTCAAAGATCACCATGGGGACCCTCCTCAACTCCGACCGGGACCACGCTTTTCTACAGTTCCACAATTCCACACCCAAAGAGTTCAAAGAGTCACTGCATAATAATCCGGCCAACAGGCGCACCACGCCCGTC
>_Nomleu_2_7_
ATGAGGATGTGTGACAGAGGTATCCAGATGTTGATCACCACTGTGGGAGCCTTTGCAGCTTTTAGTTTAATGACCATTGCAGTGGGCACGGACTACTGGTTATATTCCAGAGGTGTGTGCAGGACTAAATCTACAAGTGATAATGAAACCAGCAGGAAGAATGAAGAAGTAATGACCCATTCGGGGCTGTGGAGGACCTGCTGCCTAGAAGGGGCTTTCCGAGGCGTGTGCAAGAAAATCGATCACTTCCCTGAAGATGCTGACTATGAACAGGACACAGCCGAGTATCTCCTGCGAGCTGTGAGGGCCTCCAGTGTCTTCCCCATCCTCAGTGTCACGCTGCTGTTCTTCGGCGGGCTCTGCGTGGCAGCCAGTGAGTTCCACCGCAGCAGACACAACGTCATTCTCAGCGCGGGCATCTTTTTTGTCTCTGCAGGGTTAAGCAACATCATTGGCATCATAGTTTATATATCAGCCAACGCTGGAGACCCCGGGCAGCGTGACTCCAAAAAAAGTTACTCTTATGGTTGGTCCTTTTATTTCGGAGCCTTCTCTTTCATCATCGCAGAAATTGTAGGAGTGGTTGCCGTGCACATCTATATTGAAAAACATCAGCAGTTACGAGCCAAATCCCACTCGGAGTTCCTGAAGAAATCTACTTTTGCCCGCCTCCCACCCTACAGGTATCGATTCCGGAGGCGGTCAAGTTCTCGCTCCACCGAGCCCAGATCCCGAGACCTGTCCCCCATCAGCAAAGGCTTCCACACCATTCCTTCCACTGACATCTCGATGTTCACCCTCTCCCGGGACCCCTCAAAGATCACCATGGGGACCCTCCTCAACTCCGACCGGGACCACGCTTTTCTACAGTTCCACAATTCCACACCCAAAGAGTTCAAAGAGTCACTGCATAATAATCCGGCCAACAGGCGCACCACGCCCGTC
>_Papanu_2_8_
ATGAGGATGTGTGACAGAGGTATCCAGATGTTGATCACCACTGTGGGAGCCTTTGCAGCTTTTAGTTTAATGACCATTGCAGTGGGCACGGACTACTGGTTATATTCCAGAGGTGTGTGCAGGACTAAATCTACAAGTGATAATGAAACCAGCAGGAAGAATGAAGAAGTAATGACCCATTCGGGGCTGTGGAGGACGTGCTGCCTAGAAGGGGCTTTCCGAGGTGTGTGCAAGAAAATCGATCACTTCCCTGAAGATGCTGACTACGAACAGGACACAGCTGAGTATCTCCTGCGAGCTGTGAGGGCCTCCAGTGTCTTCCCCATCCTCAGTGTCACGCTGCTGTTCTTCGGCGGGCTCTGCGTGGCAGCCAGCGAGTTCCACCGCAGCAGACACAATGTCATTCTCAGCGCGGGCATCTTTTTTGTCTCTGCAGGGTTAAGCAACATCATTGGCATCATAGTTTATATATCAGCCAACGCTGGAGACCCCGGGCAGCGTGACTCCAAAAAAAGTTACTCCTATGGTTGGTCCTTTTATTTCGGAGCCTTCTCTTTCATCATCGCAGAAATTGTAGGAGTGGTTGCCGTGCACATCTATATTGAAAAACATCAGCAGTTACGAGCCAAATCTCACTCGGAGTTCCTGAAGAAATCCACTTTTGCCCGCCTCCCACCCTACAGGTACCGATTCCGGAGGCGGTCAAGTTCTCGCTCCACCGAGCCCAGATCCCGAGACCTGTCCCCCATCAGCAAAGGCTTCCACACCATCCCTTCCACTGACATCTCGATGTTCACCCTCTCCCGGGACCCCTCAAAGATCACCATGGGGACCCTCCTCAACTCCGACCGGGACCACGCTTTTCTACAGTTCCACAATTCCACACCCAAAGAGTTCAAAGAGTCACTGCATAATAATCCGGCCAACAGGCGCACCACGCCCGTC
>_Caljac_2_9_
ATGAGGATGTGTGACAGAGGTATCCAGATGTTGATCACCACTGTGGGAGCCTTTGCAGCTTTTAGTTTAATGACCATTGCAGTGGGCACGGACTACTGGTTATATTCCAGAGGTGTGTGCAGGACTAAATCTACAAGTGATAATGAAACCAGCAGGAAGAATGAAGAAGTAATGACCCATTCGGGGCTGTGGAGGACCTGCTGCCTAGAAGGGGCTTTCCGAGGCGTGTGCAAGAAAATCGATCACTTCCCTGAAGATGCTGACTACGAACAGGATACAGCTGAGTATCTCCTGCGAGCTGTGAGGGCCTCCAGTGTCTTCCCCATCCTCAGTGTCACGCTGCTGTTCTTCGGTGGGCTCTGTGTGGCAGCCAGTGAGTTTCACCGCAGCAGACACAATGTCATTCTCAGCGCGGGCATCTTTTTTGTCTCTGCAGGGTTAAGCAACATCATTGGCATCATAGTTTATATATCAGCCAATGCCGGAGACCCCGGGCAACGTGACTCCAAAAAAAGTTACTCCTATGGTTGGTCCTTTTATTTCGGAGCCTTCTCTTTCATCATCGCAGAAATTGTAGGAGTGGTTGCCGTGCACATCTATATTGAAAAACATCAGCAGTTACGAGCCAAATCCCACTCGGAGTTCCTGAAGAAATCTACTTTTGCCCGCCTCCCACCCTACAGGTATCGATTCCGGAGGCGGTCAAGTTCTCGCTCCACCGAACCCAGATCCCGAGACCTGTCCCCAATCAGCAAAGGCTTCCACACCATCCCTTCCACTGACATCTCGATGTTCACTCTCTCCCGGGACCCCTCAAAGATCACCATGGGGACCCTCCTCAACTCTGACCGGGACCACGCTTTTCTACAGTTCCACAATTCCACACCCAAAGAGTTCAAAGAGTCACTGCATAATAATCCGGCCAACAGGCGCACCACGCCCGTC
