# Supplementary material for: AlexandrusPS: A User-Friendly Pipeline for the Automated Detection of Orthologous Gene Clusters and Subsequent Positive Selection Analysis
Source: Genome Biol Evol. 2023 Oct 13;15(10):evad187. doi: 10.1093/gbe/evad187 (PMC10612477; doi:10.1093/gbe/evad187)
Supplement: evad187_Supplementary_Data [file evad187_supplementary_data.zip › Supplementary_Data_2/Supplementary_Data_2/output/Results/_2_/Orthology_Groups/_2_/_2_.list.pep.fasta.dict]

_Chlsab_2_1_	>Chlsab@@@_Chlorocebus_sabaeus_ENSG00000006116_CACNG3_95_4_
_Macmul_2_2_	>Macmul@@@_Macaca_mulatta_ENSG00000006116_CACNG3_95_1_
_Gorgor_2_3_	>Gorgor@@@_Gorilla_gorilla_gorilla_ENSG00000006116_CACNG3_95_5_
_Pantro_2_4_	>Pantro@@@_Pan_troglodytes_ENSG00000006116_CACNG3_95_7_
_Ponabe_2_5_	>Ponabe@@@_Pongo_abelii_ENSG00000006116_CACNG3_95_3_
_Homsap_2_6_	>Homsap@@@_Homo_sapiens_ENSG00000006116_CACNG3_95_6_
_Nomleu_2_7_	>Nomleu@@@_Nomascus_leucogenys_ENSG00000006116_CACNG3_95_8_
_Papanu_2_8_	>Papanu@@@_Papio_anubis_ENSG00000006116_CACNG3_95_9_
_Caljac_2_9_	>Caljac@@@_Callithrix_jacchus_ENSG00000006116_CACNG3_95_2_
