# Supplementary material for: AlexandrusPS: A User-Friendly Pipeline for the Automated Detection of Orthologous Gene Clusters and Subsequent Positive Selection Analysis
Source: Genome Biol Evol. 2023 Oct 13;15(10):evad187. doi: 10.1093/gbe/evad187 (PMC10612477; doi:10.1093/gbe/evad187)
Supplement: evad187_Supplementary_Data [file evad187_supplementary_data.zip › Supplementary_Data_2/Supplementary_Data_2/output/Results/_2_/Orthology_Groups/_2_/_2_.list.pep.fasta.dict.fa.best.nex]

#NEXUS
begin data;
dimensions ntax=9 nchar=315;
format datatype=protein interleave=yes gap=-;
matrix


'_Pantro_2_4_'             MRMCDRGIQMLITTVGAFAAFSLMTIAVGTDYWLYSRGVCRTKSTSDNETSRKNEEVMTH
'_Papanu_2_8_'             MRMCDRGIQMLITTVGAFAAFSLMTIAVGTDYWLYSRGVCRTKSTSDNETSRKNEEVMTH
'_Caljac_2_9_'             MRMCDRGIQMLITTVGAFAAFSLMTIAVGTDYWLYSRGVCRTKSTSDNETSRKNEEVMTH
'_Nomleu_2_7_'             MRMCDRGIQMLITTVGAFAAFSLMTIAVGTDYWLYSRGVCRTKSTSDNETSRKNEEVMTH
'_Homsap_2_6_'             MRMCDRGIQMLITTVGAFAAFSLMTIAVGTDYWLYSRGVCRTKSTSDNETSRKNEEVMTH
'_Ponabe_2_5_'             MRMCDRGIQMLITTVGAFAAFSLMTIAVGTDYWLYSRGVCRTKSTSDNETSRKNEEVMTH
'_Gorgor_2_3_'             MRMCDRGIQMLITTVGAFAAFSLMTIAVGTDYWLYSRGVCRTKSTSDNETSRKNEEVMTH
'_Macmul_2_2_'             MRMCDRGIQMLITTVGAFAAFSLMTIAVGTDYWLYSRGVCRTKSTSDNETSRKNEEVMTH
'_Chlsab_2_1_'             MRMCDRGIQMLITTVGAFAAFSLMTIAVGTDYWLYSRGVCRTKSTSDNETSRKNEEVMTH

'_Pantro_2_4_'             SGLWRTCCLEGAFRGVCKKIDHFPEDADYEQDTAEYLLRAVRASSVFPILSVTLLFFGGL
'_Papanu_2_8_'             SGLWRTCCLEGAFRGVCKKIDHFPEDADYEQDTAEYLLRAVRASSVFPILSVTLLFFGGL
'_Caljac_2_9_'             SGLWRTCCLEGAFRGVCKKIDHFPEDADYEQDTAEYLLRAVRASSVFPILSVTLLFFGGL
'_Nomleu_2_7_'             SGLWRTCCLEGAFRGVCKKIDHFPEDADYEQDTAEYLLRAVRASSVFPILSVTLLFFGGL
'_Homsap_2_6_'             SGLWRTCCLEGAFRGVCKKIDHFPEDADYEQDTAEYLLRAVRASSVFPILSVTLLFFGGL
'_Ponabe_2_5_'             SGLWRTCCLEGAFRGVCKKIDHFPEDADYEQDTAEYLLRAVRASSVFPILSVTLLFFGGL
'_Gorgor_2_3_'             SGLWRTCCLEGAFRGVCKKIDHFPEDADYEQDTAEYLLRAVRASSVFPILSVTLLFFGGL
'_Macmul_2_2_'             SGLWRTCCLEGAFRGVCKKIDHFPEDADYEQDTAEYLLRAVRASSVFPILSVTLLFFGGL
'_Chlsab_2_1_'             SGLWRTCCLEGAFRGVCKKIDHFPEDADYEQDTAEYLLRAVRASSVFPILSVTLLFFGGL

'_Pantro_2_4_'             CVAASEFHRSRHNVILSAGIFFVSAGLSNIIGIIVYISANAGDPGQRDYKNSYSYGWSFY
'_Papanu_2_8_'             CVAASEFHRSRHNVILSAGIFFVSAGLSNIIGIIVYISANAGDPGQRDSKKSYSYGWSFY
'_Caljac_2_9_'             CVAASEFHRSRHNVILSAGIFFVSAGLSNIIGIIVYISANAGDPGQRDSKKSYSYGWSFY
'_Nomleu_2_7_'             CVAASEFHRSRHNVILSAGIFFVSAGLSNIIGIIVYISANAGDPGQRDSKKSYSYGWSFY
'_Homsap_2_6_'             CVAASEFHRSRHNVILSAGIFFVSAGLSNIIGIIVYISANAGDPGQRDSKKSYSYGWSFY
'_Ponabe_2_5_'             CVAASEFHRSRHNVILSAGIFFVSAGLSNIIGIIVYISANAGDPGQRDSKKSYSYGWSFY
'_Gorgor_2_3_'             CVAASEFHRSRHNVILSAGIFFVSAGLSNIIGIIVYISANAGDPGQRDSKKSYSYGWSFY
'_Macmul_2_2_'             CVAASEFHRSRHNVILSAGIFFVSAGLSNIIGIIVYISANAGDPGQRDSKKSYSYGWSFY
'_Chlsab_2_1_'             CVAASEFHRSRHNVILSAGIFFVSAGLSNIIGIIVYISANAGDPGQRDSKKSYSYGWSFY

'_Pantro_2_4_'             FGAFSFIIAQIVGMIAVHIYIEKHQQLRAKSHSEFLKKSTFARLPPYRYRFRMRSSSR--
'_Papanu_2_8_'             FGAFSFIIAEIVGVVAVHIYIEKHQQLRAKSHSEFLKKSTFARLPPYRYRFRRRSSSRST
'_Caljac_2_9_'             FGAFSFIIAEIVGVVAVHIYIEKHQQLRAKSHSEFLKKSTFARLPPYRYRFRRRSSSRST
'_Nomleu_2_7_'             FGAFSFIIAEIVGVVAVHIYIEKHQQLRAKSHSEFLKKSTFARLPPYRYRFRRRSSSRST
'_Homsap_2_6_'             FGAFSFIIAEIVGVVAVHIYIEKHQQLRAKSHSEFLKKSTFARLPPYRYRFRRRSSSRST
'_Ponabe_2_5_'             FGAFSFIIAEIVGVVAVHIYIEKHQQLRAKSHSEFLKKSTFARLPPYRYRFRRRSSSRST
'_Gorgor_2_3_'             FGAFSFIIAEIVGVVAVHIYIEKHQQLRAKSHSEFLKKSTFARLPPYRYRFRRRSSSRST
'_Macmul_2_2_'             FGAFSFIIAEIVGVVAVHIYIEKHQQLRAKSHSEFLKKSTFARLPPYRYRFRRRSSSRST
'_Chlsab_2_1_'             FGAFSFIIAEIVGVVAVHIYIEKHQQLRAKSHSEFLKKSTFARLPPYRYRFRRRSSSRST

'_Pantro_2_4_'             ------------------------------------------------------------
'_Papanu_2_8_'             EPRSRDLSPISKGFHTIPSTDISMFTLSRDPSKITMGTLLNSDRDHAFLQFHNSTPKEFK
'_Caljac_2_9_'             EPRSRDLSPISKGFHTIPSTDISMFTLSRDPSKITMGTLLNSDRDHAFLQFHNSTPKEFK
'_Nomleu_2_7_'             EPRSRDLSPISKGFHTIPSTDISMFTLSRDPSKITMGTLLNSDRDHAFLQFHNSTPKEFK
'_Homsap_2_6_'             EPRSRDLSPISKGFHTIPSTDISMFTLSRDPSKITMGTLLNSDRDHAFLQFHNSTPKEFK
'_Ponabe_2_5_'             EPRSRDLSPISKGFHTIPSTDISMFTLSRDPSKITMGTLLNSDRDHAFLQFHNSTPKEFK
'_Gorgor_2_3_'             EPRSRDLSPISKGFHTIPSTDISMFTLSRDPSKITMGTLLNSDRDHAFLQFHNSTPKEFK
'_Macmul_2_2_'             EPRSRDLSPISKGFHTIPSTDISMFTLSRDPSKITMGTLLNSDRDHAFLQFHNSTPKEFK
'_Chlsab_2_1_'             EPRSRDLSPISKGFHTIPSTDISMFTLSRDPSKITMGTLLNSDRDHAFLQFHNSTPKEFK

'_Pantro_2_4_'             ---------------
'_Papanu_2_8_'             ESLHNNPANRRTTPV
'_Caljac_2_9_'             ESLHNNPANRRTTPV
'_Nomleu_2_7_'             ESLHNNPANRRTTPV
'_Homsap_2_6_'             ESLHNNPANRRTTPV
'_Ponabe_2_5_'             ESLHNNPANRRTTPV
'_Gorgor_2_3_'             ESLHNNPANRRTTPV
'_Macmul_2_2_'             ESLHNNPANRRTTPV
'_Chlsab_2_1_'             ESLHNNPANRRTTPV
;
end;
begin trees;
 translate
  1 '_Pantro_2_4_',
  2 '_Papanu_2_8_',
  3 '_Caljac_2_9_',
  4 '_Nomleu_2_7_',
  5 '_Homsap_2_6_',
  6 '_Ponabe_2_5_',
  7 '_Gorgor_2_3_',
  8 '_Macmul_2_2_',
  9 '_Chlsab_2_1_'
 ;
 tree * PRANK =
(1:0.01261,(((((((2:0.00010,3:0.00010):0.00010,4:0.00010):0.00010,5:0.00010):0.00010,6:0.00010):0.00010,7:0.00010):0.00010,8:0.00010):0.00010,9:0.00010):0.01261):0.00000;
end;
