# Supplementary material for: AlexandrusPS: A User-Friendly Pipeline for the Automated Detection of Orthologous Gene Clusters and Subsequent Positive Selection Analysis
Source: Genome Biol Evol. 2023 Oct 13;15(10):evad187. doi: 10.1093/gbe/evad187 (PMC10612477; doi:10.1093/gbe/evad187)
Supplement: evad187_Supplementary_Data [file evad187_supplementary_data.zip › Supplementary_Data_2/Supplementary_Data_2/output/Results/_2_/Orthology_Groups/_2_/_2_.list.pep.fasta.dict.fa.best.nex.cl.head.dnd.GenTree.nex]

(_Pantro_2_4_#2,(((((((_Papanu_2_8_#3,_Caljac_2_9_#3)#3,_Nomleu_2_7_#3)#3,_Homsap_2_6_#3)#3,_Ponabe_2_5_#3)#3,_Gorgor_2_3_#3)#3,_Macmul_2_2_#3)#3,_Chlsab_2_1_#3));
