# Supplementary material for: AlexandrusPS: A User-Friendly Pipeline for the Automated Detection of Orthologous Gene Clusters and Subsequent Positive Selection Analysis
Source: Genome Biol Evol. 2023 Oct 13;15(10):evad187. doi: 10.1093/gbe/evad187 (PMC10612477; doi:10.1093/gbe/evad187)
Supplement: evad187_Supplementary_Data [file evad187_supplementary_data.zip › Supplementary_Data_2/Supplementary_Data_2/output/Results/_2_/Orthology_Groups/_2_/_2_.list.pep.fasta.dict.fa.best.nex.cl.head.nex]

(_Pantro_2_4_:0.01261,(((((((_Papanu_2_8_:0.00010,_Caljac_2_9_:0.00010):0.00010,_Nomleu_2_7_:0.00010):0.00010,_Homsap_2_6_:0.00010):0.00010,_Ponabe_2_5_:0.00010):0.00010,_Gorgor_2_3_:0.00010):0.00010,_Macmul_2_2_:0.00010):0.00010,_Chlsab_2_1_:0.00010):0.01261):0.00000;
