# Supplementary material for: AlexandrusPS: A User-Friendly Pipeline for the Automated Detection of Orthologous Gene Clusters and Subsequent Positive Selection Analysis
Source: Genome Biol Evol. 2023 Oct 13;15(10):evad187. doi: 10.1093/gbe/evad187 (PMC10612477; doi:10.1093/gbe/evad187)
Supplement: evad187_Supplementary_Data [file evad187_supplementary_data.zip › Supplementary_Data_2/Supplementary_Data_2/output/Results/_2_/Orthology_Groups/_2_/_2_.list.pep.fasta.dict.fa.best.nex.cl.nex]

(1:0.01261,(((((((2:0.00010,3:0.00010):0.00010,4:0.00010):0.00010,5:0.00010):0.00010,6:0.00010):0.00010,7:0.00010):0.00010,8:0.00010):0.00010,9:0.00010):0.01261):0.00000;
