# Supplementary material for: AlexandrusPS: A User-Friendly Pipeline for the Automated Detection of Orthologous Gene Clusters and Subsequent Positive Selection Analysis
Source: Genome Biol Evol. 2023 Oct 13;15(10):evad187. doi: 10.1093/gbe/evad187 (PMC10612477; doi:10.1093/gbe/evad187)
Supplement: evad187_Supplementary_Data [file evad187_supplementary_data.zip › Supplementary_Data_2/Supplementary_Data_2/output/Results/_2_/Orthology_Groups/_2_/_2_.list.pep.fasta.dict.fa.best.nex.dict]

1	_Pantro_2_4_
2	_Papanu_2_8_
3	_Caljac_2_9_
4	_Nomleu_2_7_
5	_Homsap_2_6_
6	_Ponabe_2_5_
7	_Gorgor_2_3_
8	_Macmul_2_2_
9	_Chlsab_2_1_
