# Supplementary material for: AlexandrusPS: A User-Friendly Pipeline for the Automated Detection of Orthologous Gene Clusters and Subsequent Positive Selection Analysis
Source: Genome Biol Evol. 2023 Oct 13;15(10):evad187. doi: 10.1093/gbe/evad187 (PMC10612477; doi:10.1093/gbe/evad187)
Supplement: evad187_Supplementary_Data [file evad187_supplementary_data.zip › Supplementary_Data_2/Supplementary_Data_2/output/Results/_2_/Orthology_Groups/_2_/_2_.sm.mlc]

CODONML (in paml version 4.9j, October 2019)  _2_.codonalign.fasta
Model: One dN/dS ratio, 
Codon frequency model: F3x4
Site-class models: 
ns =   9  ls = 315

Codon usage in sequences
--------------------------------------------------------------------------------------------------------------------------------------
Phe TTT   6   7   8   7   7   7 | Ser TCT   6   5   6   6   5   6 | Tyr TAT   7   6   7   8   7   8 | Cys TGT   1   1   2   1   1   1
    TTC  11  15  14  15  15  15 |     TCC   4  13  12  12  13  12 |     TAC   5   5   4   3   4   3 |     TGC   5   5   4   5   5   5
Leu TTA   4   4   4   4   4   4 |     TCA   2   4   4   4   4   4 | *** TAA   0   0   0   0   0   0 | *** TGA   0   0   0   0   0   0
    TTG   1   1   1   1   1   1 |     TCG   2   3   3   3   3   3 |     TAG   0   0   0   0   0   0 | Trp TGG   3   3   3   3   3   3
--------------------------------------------------------------------------------------------------------------------------------------
Leu CTT   0   0   0   0   0   0 | Pro CCT   1   2   2   2   2   2 | His CAT   2   3   3   3   3   3 | Arg CGT   0   1   1   1   1   1
    CTC   5   8   8   8   8   8 |     CCC   3   8   7   8   8   8 |     CAC   5   8   8   8   8   8 |     CGC   3   4   4   4   4   4
    CTA   1   2   2   2   2   2 |     CCA   1   1   2   1   1   1 | Gln CAA   2   0   1   0   0   1 |     CGA   5   5   5   5   5   5
    CTG   5   7   7   7   7   7 |     CCG   0   1   1   1   1   1 |     CAG   4   6   5   6   6   5 |     CGG   2   4   4   4   4   4
--------------------------------------------------------------------------------------------------------------------------------------
Ile ATT   6   5   5   6   5   5 | Thr ACT   3   4   5   4   4   4 | Asn AAT   2   6   7   5   5   5 | Ser AGT   7   6   7   7   7   7
    ATC  10  14  14  13  14  14 |     ACC   5  10  10  11  11  10 |     AAC   4   4   3   5   5   5 |     AGC   4   6   5   5   5   5
    ATA   2   2   2   2   2   2 |     ACA   2   3   3   3   3   3 | Lys AAA   6  10  10  10  10  10 | Arg AGA   3   4   4   4   4   4
Met ATG   7   7   7   7   7   7 |     ACG   2   4   3   3   3   4 |     AAG   3   4   4   4   4   4 |     AGG   6   8   8   8   8   8
--------------------------------------------------------------------------------------------------------------------------------------
Val GTT   1   2   2   2   2   2 | Ala GCT   4   7   6   6   5   6 | Asp GAT   3   3   4   3   3   3 | Gly GGT   3   4   4   3   3   3
    GTC   4   5   5   5   5   5 |     GCC  10   9  10  10  12  10 |     GAC   6  11  10  11  11  11 |     GGC   5   5   5   6   6   6
    GTA   3   2   2   2   3   2 |     GCA   5   5   5   5   4   5 | Glu GAA   7   8   9   8   9   8 |     GGA   4   4   4   4   4   4
    GTG   6   8   8   8   7   8 |     GCG   1   1   1   1   1   1 |     GAG   3   6   5   6   5   6 |     GGG   5   6   6   6   6   6
--------------------------------------------------------------------------------------------------------------------------------------

--------------------------------------------------------------------------------------
Phe TTT   7   7   7 | Ser TCT   5   6   6 | Tyr TAT   7   7   7 | Cys TGT   1   1   1
    TTC  15  15  15 |     TCC  13  12  12 |     TAC   4   4   4 |     TGC   5   5   5
Leu TTA   4   4   4 |     TCA   4   4   4 | *** TAA   0   0   0 | *** TGA   0   0   0
    TTG   1   1   1 |     TCG   3   3   3 |     TAG   0   0   0 | Trp TGG   3   3   3
--------------------------------------------------------------------------------------
Leu CTT   0   0   0 | Pro CCT   2   2   2 | His CAT   3   3   3 | Arg CGT   1   1   2
    CTC   8   8   8 |     CCC   8   8   8 |     CAC   8   8   8 |     CGC   4   4   3
    CTA   2   2   2 |     CCA   1   1   1 | Gln CAA   0   0   0 |     CGA   5   5   5
    CTG   7   7   7 |     CCG   1   1   1 |     CAG   6   6   6 |     CGG   4   4   4
--------------------------------------------------------------------------------------
Ile ATT   5   5   5 | Thr ACT   4   4   4 | Asn AAT   5   6   6 | Ser AGT   7   6   6
    ATC  14  14  14 |     ACC  11  10  11 |     AAC   5   4   4 |     AGC   5   6   6
    ATA   2   2   2 |     ACA   3   3   3 | Lys AAA  10  10  10 | Arg AGA   4   4   4
Met ATG   7   7   7 |     ACG   3   4   3 |     AAG   4   4   4 |     AGG   8   8   8
--------------------------------------------------------------------------------------
Val GTT   2   2   2 | Ala GCT   5   7   7 | Asp GAT   3   3   3 | Gly GGT   3   4   4
    GTC   5   5   5 |     GCC  11   9   9 |     GAC  11  11  11 |     GGC   6   5   5
    GTA   3   2   2 |     GCA   5   5   5 | Glu GAA   8   8   8 |     GGA   4   4   4
    GTG   7   8   8 |     GCG   1   1   1 |     GAG   6   6   6 |     GGG   6   6   6
--------------------------------------------------------------------------------------

Codon position x base (3x4) table for each sequence.

#1: _Pantro_2_4_   
position  1:    T:0.23950    C:0.16387    A:0.30252    G:0.29412
position  2:    T:0.30252    C:0.21429    A:0.24790    G:0.23529
position  3:    T:0.21849    C:0.37395    A:0.19748    G:0.21008
Average         T:0.25350    C:0.25070    A:0.24930    G:0.24650

#2: _Papanu_2_8_   
position  1:    T:0.22857    C:0.19048    A:0.30794    G:0.27302
position  2:    T:0.28254    C:0.25397    A:0.25397    G:0.20952
position  3:    T:0.19683    C:0.41270    A:0.17143    G:0.21905
Average         T:0.23598    C:0.28571    A:0.24444    G:0.23386

#3: _Caljac_2_9_   
position  1:    T:0.22857    C:0.19048    A:0.30794    G:0.27302
position  2:    T:0.28254    C:0.25397    A:0.25397    G:0.20952
position  3:    T:0.21905    C:0.39048    A:0.18095    G:0.20952
Average         T:0.24339    C:0.27831    A:0.24762    G:0.23069

#4: _Nomleu_2_7_   
position  1:    T:0.22857    C:0.19048    A:0.30794    G:0.27302
position  2:    T:0.28254    C:0.25397    A:0.25397    G:0.20952
position  3:    T:0.20317    C:0.40952    A:0.17143    G:0.21587
Average         T:0.23810    C:0.28466    A:0.24444    G:0.23280

#5: _Homsap_2_6_   
position  1:    T:0.22857    C:0.19048    A:0.30794    G:0.27302
position  2:    T:0.28254    C:0.25397    A:0.25397    G:0.20952
position  3:    T:0.19048    C:0.42540    A:0.17460    G:0.20952
Average         T:0.23386    C:0.28995    A:0.24550    G:0.23069

#6: _Ponabe_2_5_   
position  1:    T:0.22857    C:0.19048    A:0.30794    G:0.27302
position  2:    T:0.28254    C:0.25397    A:0.25397    G:0.20952
position  3:    T:0.20000    C:0.40952    A:0.17460    G:0.21587
Average         T:0.23704    C:0.28466    A:0.24550    G:0.23280

#7: _Gorgor_2_3_   
position  1:    T:0.22857    C:0.19048    A:0.30794    G:0.27302
position  2:    T:0.28254    C:0.25397    A:0.25397    G:0.20952
position  3:    T:0.19048    C:0.42222    A:0.17460    G:0.21270
Average         T:0.23386    C:0.28889    A:0.24550    G:0.23175

#8: _Macmul_2_2_   
position  1:    T:0.22857    C:0.19048    A:0.30794    G:0.27302
position  2:    T:0.28254    C:0.25397    A:0.25397    G:0.20952
position  3:    T:0.20317    C:0.40635    A:0.17143    G:0.21905
Average         T:0.23810    C:0.28360    A:0.24444    G:0.23386

#9: _Chlsab_2_1_   
position  1:    T:0.22857    C:0.19048    A:0.30794    G:0.27302
position  2:    T:0.28254    C:0.25397    A:0.25397    G:0.20952
position  3:    T:0.20635    C:0.40635    A:0.17143    G:0.21587
Average         T:0.23915    C:0.28360    A:0.24444    G:0.23280

Sums of codon usage counts
------------------------------------------------------------------------------
Phe F TTT      63 | Ser S TCT      51 | Tyr Y TAT      64 | Cys C TGT      10
      TTC     130 |       TCC     103 |       TAC      36 |       TGC      44
Leu L TTA      36 |       TCA      34 | *** * TAA       0 | *** * TGA       0
      TTG       9 |       TCG      26 |       TAG       0 | Trp W TGG      27
------------------------------------------------------------------------------
Leu L CTT       0 | Pro P CCT      17 | His H CAT      26 | Arg R CGT       9
      CTC      69 |       CCC      66 |       CAC      69 |       CGC      34
      CTA      17 |       CCA      10 | Gln Q CAA       4 |       CGA      45
      CTG      61 |       CCG       8 |       CAG      50 |       CGG      34
------------------------------------------------------------------------------
Ile I ATT      47 | Thr T ACT      36 | Asn N AAT      47 | Ser S AGT      60
      ATC     121 |       ACC      89 |       AAC      39 |       AGC      47
      ATA      18 |       ACA      26 | Lys K AAA      86 | Arg R AGA      35
Met M ATG      63 |       ACG      29 |       AAG      35 |       AGG      70
------------------------------------------------------------------------------
Val V GTT      17 | Ala A GCT      53 | Asp D GAT      28 | Gly G GGT      31
      GTC      44 |       GCC      90 |       GAC      93 |       GGC      49
      GTA      21 |       GCA      44 | Glu E GAA      73 |       GGA      36
      GTG      68 |       GCG       9 |       GAG      49 |       GGG      53
------------------------------------------------------------------------------

(Ambiguity data are not used in the counts.)


Codon position x base (3x4) table, overall

position  1:    T:0.22951    C:0.18818    A:0.30747    G:0.27484
position  2:    T:0.28426    C:0.25054    A:0.25344    G:0.21175
position  3:    T:0.20268    C:0.40718    A:0.17585    G:0.21429
Average         T:0.23882    C:0.28197    A:0.24559    G:0.23362

Model 0: one-ratio


TREE #  1:  (1, (((((((2, 3), 4), 5), 6), 7), 8), 9));   MP score: -1
This is a rooted tree.  Please check!
lnL(ntime: 16  np: 18):  -1597.754137      +0.000000
  10..1    10..11   11..12   12..13   13..14   14..15   15..16   16..17   17..2    17..3    16..4    15..5    14..6    13..7    12..8    11..9  
 0.034873 0.041701 0.000004 0.023026 0.000004 0.000004 0.000004 0.006312 0.023511 0.033482 0.013033 0.009876 0.016464 0.003297 0.000004 0.006497 3.539632 0.037930

Note: Branch length is defined as number of nucleotide substitutions per codon (not per neucleotide site).

tree length =  0.212092

(1: 0.034873, (((((((2: 0.023511, 3: 0.033482): 0.006312, 4: 0.013033): 0.000004, 5: 0.009876): 0.000004, 6: 0.016464): 0.000004, 7: 0.003297): 0.023026, 8: 0.000004): 0.000004, 9: 0.006497): 0.041701);

(_Pantro_2_4_: 0.034873, (((((((_Papanu_2_8_: 0.023511, _Caljac_2_9_: 0.033482): 0.006312, _Nomleu_2_7_: 0.013033): 0.000004, _Homsap_2_6_: 0.009876): 0.000004, _Ponabe_2_5_: 0.016464): 0.000004, _Gorgor_2_3_: 0.003297): 0.023026, _Macmul_2_2_: 0.000004): 0.000004, _Chlsab_2_1_: 0.006497): 0.041701);

Detailed output identifying parameters

kappa (ts/tv) =  3.53963

omega (dN/dS) =  0.03793

dN & dS for each branch

 branch          t       N       S   dN/dS      dN      dS  N*dN  S*dS

  10..1      0.035   705.6   239.4  0.0379  0.0016  0.0413   1.1   9.9
  10..11     0.042   705.6   239.4  0.0379  0.0019  0.0493   1.3  11.8
  11..12     0.000   705.6   239.4  0.0379  0.0000  0.0000   0.0   0.0
  12..13     0.023   705.6   239.4  0.0379  0.0010  0.0272   0.7   6.5
  13..14     0.000   705.6   239.4  0.0379  0.0000  0.0000   0.0   0.0
  14..15     0.000   705.6   239.4  0.0379  0.0000  0.0000   0.0   0.0
  15..16     0.000   705.6   239.4  0.0379  0.0000  0.0000   0.0   0.0
  16..17     0.006   705.6   239.4  0.0379  0.0003  0.0075   0.2   1.8
  17..2      0.024   705.6   239.4  0.0379  0.0011  0.0278   0.7   6.7
  17..3      0.033   705.6   239.4  0.0379  0.0015  0.0396   1.1   9.5
  16..4      0.013   705.6   239.4  0.0379  0.0006  0.0154   0.4   3.7
  15..5      0.010   705.6   239.4  0.0379  0.0004  0.0117   0.3   2.8
  14..6      0.016   705.6   239.4  0.0379  0.0007  0.0195   0.5   4.7
  13..7      0.003   705.6   239.4  0.0379  0.0001  0.0039   0.1   0.9
  12..8      0.000   705.6   239.4  0.0379  0.0000  0.0000   0.0   0.0
  11..9      0.006   705.6   239.4  0.0379  0.0003  0.0077   0.2   1.8

tree length for dN:       0.0095
tree length for dS:       0.2510


Time used:  0:07


Model 1: NearlyNeutral (2 categories)


TREE #  1:  (1, (((((((2, 3), 4), 5), 6), 7), 8), 9));   MP score: -1
This is a rooted tree.  Please check!
lnL(ntime: 16  np: 19):  -1597.754339      +0.000000
  10..1    10..11   11..12   12..13   13..14   14..15   15..16   16..17   17..2    17..3    16..4    15..5    14..6    13..7    12..8    11..9  
 0.022965 0.053609 0.000004 0.023027 0.000004 0.000004 0.000004 0.006312 0.023511 0.033482 0.013033 0.009876 0.016464 0.003297 0.000004 0.006497 3.539670 0.999990 0.037924

Note: Branch length is defined as number of nucleotide substitutions per codon (not per neucleotide site).

tree length =  0.212094

(1: 0.022965, (((((((2: 0.023511, 3: 0.033482): 0.006312, 4: 0.013033): 0.000004, 5: 0.009876): 0.000004, 6: 0.016464): 0.000004, 7: 0.003297): 0.023027, 8: 0.000004): 0.000004, 9: 0.006497): 0.053609);

(_Pantro_2_4_: 0.022965, (((((((_Papanu_2_8_: 0.023511, _Caljac_2_9_: 0.033482): 0.006312, _Nomleu_2_7_: 0.013033): 0.000004, _Homsap_2_6_: 0.009876): 0.000004, _Ponabe_2_5_: 0.016464): 0.000004, _Gorgor_2_3_: 0.003297): 0.023027, _Macmul_2_2_: 0.000004): 0.000004, _Chlsab_2_1_: 0.006497): 0.053609);

Detailed output identifying parameters

kappa (ts/tv) =  3.53967


MLEs of dN/dS (w) for site classes (K=2)

p:   0.99999  0.00001
w:   0.03792  1.00000

dN & dS for each branch

 branch          t       N       S   dN/dS      dN      dS  N*dN  S*dS

  10..1       0.023    705.6    239.4   0.0379   0.0010   0.0272    0.7    6.5
  10..11      0.054    705.6    239.4   0.0379   0.0024   0.0634    1.7   15.2
  11..12      0.000    705.6    239.4   0.0379   0.0000   0.0000    0.0    0.0
  12..13      0.023    705.6    239.4   0.0379   0.0010   0.0272    0.7    6.5
  13..14      0.000    705.6    239.4   0.0379   0.0000   0.0000    0.0    0.0
  14..15      0.000    705.6    239.4   0.0379   0.0000   0.0000    0.0    0.0
  15..16      0.000    705.6    239.4   0.0379   0.0000   0.0000    0.0    0.0
  16..17      0.006    705.6    239.4   0.0379   0.0003   0.0075    0.2    1.8
  17..2       0.024    705.6    239.4   0.0379   0.0011   0.0278    0.7    6.7
  17..3       0.033    705.6    239.4   0.0379   0.0015   0.0396    1.1    9.5
  16..4       0.013    705.6    239.4   0.0379   0.0006   0.0154    0.4    3.7
  15..5       0.010    705.6    239.4   0.0379   0.0004   0.0117    0.3    2.8
  14..6       0.016    705.6    239.4   0.0379   0.0007   0.0195    0.5    4.7
  13..7       0.003    705.6    239.4   0.0379   0.0001   0.0039    0.1    0.9
  12..8       0.000    705.6    239.4   0.0379   0.0000   0.0000    0.0    0.0
  11..9       0.006    705.6    239.4   0.0379   0.0003   0.0077    0.2    1.8


Time used:  0:15


Model 2: PositiveSelection (3 categories)


TREE #  1:  (1, (((((((2, 3), 4), 5), 6), 7), 8), 9));   MP score: -1
This is a rooted tree.  Please check!
lnL(ntime: 16  np: 21):  -1597.754150      +0.000000
  10..1    10..11   11..12   12..13   13..14   14..15   15..16   16..17   17..2    17..3    16..4    15..5    14..6    13..7    12..8    11..9  
 0.048573 0.028001 0.000004 0.023026 0.000004 0.000004 0.000004 0.006312 0.023511 0.033482 0.013033 0.009876 0.016464 0.003298 0.000004 0.006497 3.539641 0.999999 0.000000 0.037930 1.000000

Note: Branch length is defined as number of nucleotide substitutions per codon (not per neucleotide site).

tree length =  0.212093

(1: 0.048573, (((((((2: 0.023511, 3: 0.033482): 0.006312, 4: 0.013033): 0.000004, 5: 0.009876): 0.000004, 6: 0.016464): 0.000004, 7: 0.003298): 0.023026, 8: 0.000004): 0.000004, 9: 0.006497): 0.028001);

(_Pantro_2_4_: 0.048573, (((((((_Papanu_2_8_: 0.023511, _Caljac_2_9_: 0.033482): 0.006312, _Nomleu_2_7_: 0.013033): 0.000004, _Homsap_2_6_: 0.009876): 0.000004, _Ponabe_2_5_: 0.016464): 0.000004, _Gorgor_2_3_: 0.003298): 0.023026, _Macmul_2_2_: 0.000004): 0.000004, _Chlsab_2_1_: 0.006497): 0.028001);

Detailed output identifying parameters

kappa (ts/tv) =  3.53964


MLEs of dN/dS (w) for site classes (K=3)

p:   1.00000  0.00000  0.00000
w:   0.03793  1.00000  1.00000

dN & dS for each branch

 branch          t       N       S   dN/dS      dN      dS  N*dN  S*dS

  10..1       0.049    705.6    239.4   0.0379   0.0022   0.0575    1.5   13.8
  10..11      0.028    705.6    239.4   0.0379   0.0013   0.0331    0.9    7.9
  11..12      0.000    705.6    239.4   0.0379   0.0000   0.0000    0.0    0.0
  12..13      0.023    705.6    239.4   0.0379   0.0010   0.0272    0.7    6.5
  13..14      0.000    705.6    239.4   0.0379   0.0000   0.0000    0.0    0.0
  14..15      0.000    705.6    239.4   0.0379   0.0000   0.0000    0.0    0.0
  15..16      0.000    705.6    239.4   0.0379   0.0000   0.0000    0.0    0.0
  16..17      0.006    705.6    239.4   0.0379   0.0003   0.0075    0.2    1.8
  17..2       0.024    705.6    239.4   0.0379   0.0011   0.0278    0.7    6.7
  17..3       0.033    705.6    239.4   0.0379   0.0015   0.0396    1.1    9.5
  16..4       0.013    705.6    239.4   0.0379   0.0006   0.0154    0.4    3.7
  15..5       0.010    705.6    239.4   0.0379   0.0004   0.0117    0.3    2.8
  14..6       0.016    705.6    239.4   0.0379   0.0007   0.0195    0.5    4.7
  13..7       0.003    705.6    239.4   0.0379   0.0001   0.0039    0.1    0.9
  12..8       0.000    705.6    239.4   0.0379   0.0000   0.0000    0.0    0.0
  11..9       0.006    705.6    239.4   0.0379   0.0003   0.0077    0.2    1.8


Naive Empirical Bayes (NEB) analysis
Bayes Empirical Bayes (BEB) analysis (Yang, Wong & Nielsen 2005. Mol. Biol. Evol. 22:1107-1118)
Positively selected sites (*: P>95%; **: P>99%)
(amino acids refer to 1st sequence: _Pantro_2_4_)

            Pr(w>1)     post mean +- SE for w


The grid (see ternary graph for p0-p1)

w0:   0.050  0.150  0.250  0.350  0.450  0.550  0.650  0.750  0.850  0.950
w2:   1.500  2.500  3.500  4.500  5.500  6.500  7.500  8.500  9.500 10.500


Posterior on the grid

w0:   1.000  0.000  0.000  0.000  0.000  0.000  0.000  0.000  0.000  0.000
w2:   0.795  0.138  0.037  0.014  0.006  0.004  0.002  0.002  0.001  0.001

Posterior for p0-p1 (see the ternary graph) (YWN2015, fig. 1)

 0.000
 0.000 0.000 0.000
 0.000 0.000 0.000 0.000 0.000
 0.000 0.000 0.000 0.000 0.000 0.000 0.000
 0.000 0.000 0.000 0.000 0.000 0.000 0.000 0.000 0.000
 0.000 0.000 0.000 0.000 0.000 0.000 0.000 0.000 0.000 0.000 0.000
 0.000 0.000 0.000 0.000 0.000 0.000 0.000 0.000 0.000 0.000 0.000 0.000 0.000
 0.000 0.000 0.000 0.000 0.000 0.000 0.000 0.000 0.000 0.000 0.000 0.000 0.000 0.000 0.000
 0.000 0.000 0.000 0.000 0.000 0.000 0.000 0.000 0.000 0.000 0.000 0.000 0.000 0.000 0.000 0.000 0.000
 0.000 0.000 0.000 0.000 0.000 0.000 0.000 0.000 0.000 0.000 0.000 0.000 0.000 0.000 0.000 0.000 0.000 0.001 0.999

sum of density on p0-p1 =   1.000000

Time used:  0:30


Model 3: discrete (3 categories)


TREE #  1:  (1, (((((((2, 3), 4), 5), 6), 7), 8), 9));   MP score: -1
This is a rooted tree.  Please check!
lnL(ntime: 16  np: 22):  -1597.754137      +0.000000
  10..1    10..11   11..12   12..13   13..14   14..15   15..16   16..17   17..2    17..3    16..4    15..5    14..6    13..7    12..8    11..9  
 0.031806 0.044769 0.000004 0.023026 0.000004 0.000004 0.000004 0.006312 0.023511 0.033482 0.013033 0.009876 0.016464 0.003297 0.000004 0.006497 3.539645 0.186349 0.235911 0.037929 0.037930 0.037930

Note: Branch length is defined as number of nucleotide substitutions per codon (not per neucleotide site).

tree length =  0.212093

(1: 0.031806, (((((((2: 0.023511, 3: 0.033482): 0.006312, 4: 0.013033): 0.000004, 5: 0.009876): 0.000004, 6: 0.016464): 0.000004, 7: 0.003297): 0.023026, 8: 0.000004): 0.000004, 9: 0.006497): 0.044769);

(_Pantro_2_4_: 0.031806, (((((((_Papanu_2_8_: 0.023511, _Caljac_2_9_: 0.033482): 0.006312, _Nomleu_2_7_: 0.013033): 0.000004, _Homsap_2_6_: 0.009876): 0.000004, _Ponabe_2_5_: 0.016464): 0.000004, _Gorgor_2_3_: 0.003297): 0.023026, _Macmul_2_2_: 0.000004): 0.000004, _Chlsab_2_1_: 0.006497): 0.044769);

Detailed output identifying parameters

kappa (ts/tv) =  3.53964


MLEs of dN/dS (w) for site classes (K=3)

p:   0.18635  0.23591  0.57774
w:   0.03793  0.03793  0.03793

dN & dS for each branch

 branch          t       N       S   dN/dS      dN      dS  N*dN  S*dS

  10..1       0.032    705.6    239.4   0.0379   0.0014   0.0376    1.0    9.0
  10..11      0.045    705.6    239.4   0.0379   0.0020   0.0530    1.4   12.7
  11..12      0.000    705.6    239.4   0.0379   0.0000   0.0000    0.0    0.0
  12..13      0.023    705.6    239.4   0.0379   0.0010   0.0272    0.7    6.5
  13..14      0.000    705.6    239.4   0.0379   0.0000   0.0000    0.0    0.0
  14..15      0.000    705.6    239.4   0.0379   0.0000   0.0000    0.0    0.0
  15..16      0.000    705.6    239.4   0.0379   0.0000   0.0000    0.0    0.0
  16..17      0.006    705.6    239.4   0.0379   0.0003   0.0075    0.2    1.8
  17..2       0.024    705.6    239.4   0.0379   0.0011   0.0278    0.7    6.7
  17..3       0.033    705.6    239.4   0.0379   0.0015   0.0396    1.1    9.5
  16..4       0.013    705.6    239.4   0.0379   0.0006   0.0154    0.4    3.7
  15..5       0.010    705.6    239.4   0.0379   0.0004   0.0117    0.3    2.8
  14..6       0.016    705.6    239.4   0.0379   0.0007   0.0195    0.5    4.7
  13..7       0.003    705.6    239.4   0.0379   0.0001   0.0039    0.1    0.9
  12..8       0.000    705.6    239.4   0.0379   0.0000   0.0000    0.0    0.0
  11..9       0.006    705.6    239.4   0.0379   0.0003   0.0077    0.2    1.8


Naive Empirical Bayes (NEB) analysis
Time used:  0:44


Model 7: beta (10 categories)


TREE #  1:  (1, (((((((2, 3), 4), 5), 6), 7), 8), 9));   MP score: -1
This is a rooted tree.  Please check!
lnL(ntime: 16  np: 19):  -1597.762885      +0.000000
  10..1    10..11   11..12   12..13   13..14   14..15   15..16   16..17   17..2    17..3    16..4    15..5    14..6    13..7    12..8    11..9  
 0.010536 0.066042 0.000004 0.023029 0.000004 0.000004 0.000004 0.006312 0.023513 0.033486 0.013034 0.009877 0.016466 0.003298 0.000004 0.006497 3.540606 3.950612 99.000000

Note: Branch length is defined as number of nucleotide substitutions per codon (not per neucleotide site).

tree length =  0.212111

(1: 0.010536, (((((((2: 0.023513, 3: 0.033486): 0.006312, 4: 0.013034): 0.000004, 5: 0.009877): 0.000004, 6: 0.016466): 0.000004, 7: 0.003298): 0.023029, 8: 0.000004): 0.000004, 9: 0.006497): 0.066042);

(_Pantro_2_4_: 0.010536, (((((((_Papanu_2_8_: 0.023513, _Caljac_2_9_: 0.033486): 0.006312, _Nomleu_2_7_: 0.013034): 0.000004, _Homsap_2_6_: 0.009877): 0.000004, _Ponabe_2_5_: 0.016466): 0.000004, _Gorgor_2_3_: 0.003298): 0.023029, _Macmul_2_2_: 0.000004): 0.000004, _Chlsab_2_1_: 0.006497): 0.066042);

Detailed output identifying parameters

kappa (ts/tv) =  3.54061

Parameters in M7 (beta):
 p =   3.95061  q =  99.00000


MLEs of dN/dS (w) for site classes (K=10)

p:   0.10000  0.10000  0.10000  0.10000  0.10000  0.10000  0.10000  0.10000  0.10000  0.10000
w:   0.01323  0.01974  0.02453  0.02887  0.03319  0.03774  0.04285  0.04904  0.05751  0.07363

dN & dS for each branch

 branch          t       N       S   dN/dS      dN      dS  N*dN  S*dS

  10..1       0.011    705.6    239.4   0.0380   0.0005   0.0125    0.3    3.0
  10..11      0.066    705.6    239.4   0.0380   0.0030   0.0781    2.1   18.7
  11..12      0.000    705.6    239.4   0.0380   0.0000   0.0000    0.0    0.0
  12..13      0.023    705.6    239.4   0.0380   0.0010   0.0272    0.7    6.5
  13..14      0.000    705.6    239.4   0.0380   0.0000   0.0000    0.0    0.0
  14..15      0.000    705.6    239.4   0.0380   0.0000   0.0000    0.0    0.0
  15..16      0.000    705.6    239.4   0.0380   0.0000   0.0000    0.0    0.0
  16..17      0.006    705.6    239.4   0.0380   0.0003   0.0075    0.2    1.8
  17..2       0.024    705.6    239.4   0.0380   0.0011   0.0278    0.7    6.7
  17..3       0.033    705.6    239.4   0.0380   0.0015   0.0396    1.1    9.5
  16..4       0.013    705.6    239.4   0.0380   0.0006   0.0154    0.4    3.7
  15..5       0.010    705.6    239.4   0.0380   0.0004   0.0117    0.3    2.8
  14..6       0.016    705.6    239.4   0.0380   0.0007   0.0195    0.5    4.7
  13..7       0.003    705.6    239.4   0.0380   0.0001   0.0039    0.1    0.9
  12..8       0.000    705.6    239.4   0.0380   0.0000   0.0000    0.0    0.0
  11..9       0.006    705.6    239.4   0.0380   0.0003   0.0077    0.2    1.8


Time used:  1:28
