# Supplementary material for: AlexandrusPS: A User-Friendly Pipeline for the Automated Detection of Orthologous Gene Clusters and Subsequent Positive Selection Analysis
Source: Genome Biol Evol. 2023 Oct 13;15(10):evad187. doi: 10.1093/gbe/evad187 (PMC10612477; doi:10.1093/gbe/evad187)
Supplement: evad187_Supplementary_Data [file evad187_supplementary_data.zip › Supplementary_Data_2/Supplementary_Data_2/output/Results/_2_/Orthology_Groups/_2_/_2_.sm8.mlc]

CODONML (in paml version 4.9j, October 2019)  _2_.codonalign.fasta
Model: One dN/dS ratio, 
Codon frequency model: F3x4
Site-class models:  beta&w>1 (9 categories)
ns =   9  ls = 238

Codon usage in sequences
--------------------------------------------------------------------------------------------------------------------------------------
Phe TTT   6   6   7   6   6   6 | Ser TCT   6   5   5   6   5   5 | Tyr TAT   7   6   7   8   7   8 | Cys TGT   1   1   2   1   1   1
    TTC  11  11  10  11  11  11 |     TCC   4   6   6   5   6   6 |     TAC   5   5   4   3   4   3 |     TGC   5   5   4   5   5   5
Leu TTA   4   4   4   4   4   4 |     TCA   2   2   2   2   2   2 | *** TAA   0   0   0   0   0   0 | *** TGA   0   0   0   0   0   0
    TTG   1   1   1   1   1   1 |     TCG   2   2   2   2   2   2 |     TAG   0   0   0   0   0   0 | Trp TGG   3   3   3   3   3   3
--------------------------------------------------------------------------------------------------------------------------------------
Leu CTT   0   0   0   0   0   0 | Pro CCT   1   1   1   1   1   1 | His CAT   2   2   2   2   2   2 | Arg CGT   0   1   1   1   1   1
    CTC   5   5   5   5   5   5 |     CCC   3   3   3   3   3   3 |     CAC   5   5   5   5   5   5 |     CGC   3   3   3   3   3   3
    CTA   1   1   1   1   1   1 |     CCA   1   1   1   1   1   1 | Gln CAA   2   0   1   0   0   1 |     CGA   5   4   4   4   4   4
    CTG   5   5   5   5   5   5 |     CCG   0   0   0   0   0   0 |     CAG   4   5   4   5   5   4 |     CGG   2   2   2   2   2   2
--------------------------------------------------------------------------------------------------------------------------------------
Ile ATT   6   5   5   5   5   5 | Thr ACT   3   3   3   3   3   3 | Asn AAT   2   3   4   2   2   2 | Ser AGT   7   6   7   7   7   7
    ATC  10  10  10  10  10  10 |     ACC   5   4   5   5   5   5 |     AAC   4   2   1   3   3   3 |     AGC   4   5   4   4   4   4
    ATA   2   2   2   2   2   2 |     ACA   2   2   2   2   2   2 | Lys AAA   6   7   7   7   7   7 | Arg AGA   3   3   3   3   3   3
Met ATG   7   5   5   5   5   5 |     ACG   2   3   2   2   2   2 |     AAG   3   3   3   3   3   3 |     AGG   6   7   7   7   7   7
--------------------------------------------------------------------------------------------------------------------------------------
Val GTT   1   2   2   2   2   2 | Ala GCT   4   6   5   5   4   5 | Asp GAT   3   3   4   3   3   3 | Gly GGT   3   4   4   3   3   3
    GTC   4   4   4   4   4   4 |     GCC  10   8   9   9  11   9 |     GAC   6   6   5   6   6   6 |     GGC   5   4   4   5   5   5
    GTA   3   2   2   2   3   2 |     GCA   5   5   5   5   4   5 | Glu GAA   7   8   8   8   9   8 |     GGA   4   4   4   4   4   4
    GTG   6   8   8   8   7   8 |     GCG   1   1   1   1   1   1 |     GAG   3   3   3   3   2   3 |     GGG   5   5   5   5   5   5
--------------------------------------------------------------------------------------------------------------------------------------

--------------------------------------------------------------------------------------
Phe TTT   6   6   6 | Ser TCT   5   6   6 | Tyr TAT   7   7   7 | Cys TGT   1   1   1
    TTC  11  11  11 |     TCC   6   5   5 |     TAC   4   4   4 |     TGC   5   5   5
Leu TTA   4   4   4 |     TCA   2   2   2 | *** TAA   0   0   0 | *** TGA   0   0   0
    TTG   1   1   1 |     TCG   2   2   2 |     TAG   0   0   0 | Trp TGG   3   3   3
--------------------------------------------------------------------------------------
Leu CTT   0   0   0 | Pro CCT   1   1   1 | His CAT   2   2   2 | Arg CGT   1   1   2
    CTC   5   5   5 |     CCC   3   3   3 |     CAC   5   5   5 |     CGC   3   3   2
    CTA   1   1   1 |     CCA   1   1   1 | Gln CAA   0   0   0 |     CGA   4   4   4
    CTG   5   5   5 |     CCG   0   0   0 |     CAG   5   5   5 |     CGG   2   2   2
--------------------------------------------------------------------------------------
Ile ATT   5   5   5 | Thr ACT   3   3   3 | Asn AAT   2   3   3 | Ser AGT   7   6   6
    ATC  10  10  10 |     ACC   5   4   5 |     AAC   3   2   2 |     AGC   4   5   5
    ATA   2   2   2 |     ACA   2   2   2 | Lys AAA   7   7   7 | Arg AGA   3   3   3
Met ATG   5   5   5 |     ACG   2   3   2 |     AAG   3   3   3 |     AGG   7   7   7
--------------------------------------------------------------------------------------
Val GTT   2   2   2 | Ala GCT   4   6   6 | Asp GAT   3   3   3 | Gly GGT   3   4   4
    GTC   4   4   4 |     GCC  10   8   8 |     GAC   6   6   6 |     GGC   5   4   4
    GTA   3   2   2 |     GCA   5   5   5 | Glu GAA   8   8   8 |     GGA   4   4   4
    GTG   7   8   8 |     GCG   1   1   1 |     GAG   3   3   3 |     GGG   5   5   5
--------------------------------------------------------------------------------------

Codon position x base (3x4) table for each sequence.

#1: _Pantro_2_4_   
position  1:    T:0.23950    C:0.16387    A:0.30252    G:0.29412
position  2:    T:0.30252    C:0.21429    A:0.24790    G:0.23529
position  3:    T:0.21849    C:0.37395    A:0.19748    G:0.21008
Average         T:0.25350    C:0.25070    A:0.24930    G:0.24650

#2: _Papanu_2_8_   
position  1:    T:0.23950    C:0.15966    A:0.29412    G:0.30672
position  2:    T:0.29832    C:0.21849    A:0.24370    G:0.23950
position  3:    T:0.22689    C:0.36134    A:0.18908    G:0.22269
Average         T:0.25490    C:0.24650    A:0.24230    G:0.25630

#3: _Caljac_2_9_   
position  1:    T:0.23950    C:0.15966    A:0.29412    G:0.30672
position  2:    T:0.29832    C:0.21849    A:0.24370    G:0.23950
position  3:    T:0.24790    C:0.34454    A:0.19328    G:0.21429
Average         T:0.26190    C:0.24090    A:0.24370    G:0.25350

#4: _Nomleu_2_7_   
position  1:    T:0.23950    C:0.15966    A:0.29412    G:0.30672
position  2:    T:0.29832    C:0.21849    A:0.24370    G:0.23950
position  3:    T:0.23109    C:0.36134    A:0.18908    G:0.21849
Average         T:0.25630    C:0.24650    A:0.24230    G:0.25490

#5: _Homsap_2_6_   
position  1:    T:0.23950    C:0.15966    A:0.29412    G:0.30672
position  2:    T:0.29832    C:0.21849    A:0.24370    G:0.23950
position  3:    T:0.21849    C:0.37815    A:0.19328    G:0.21008
Average         T:0.25210    C:0.25210    A:0.24370    G:0.25210

#6: _Ponabe_2_5_   
position  1:    T:0.23950    C:0.15966    A:0.29412    G:0.30672
position  2:    T:0.29832    C:0.21849    A:0.24370    G:0.23950
position  3:    T:0.22689    C:0.36555    A:0.19328    G:0.21429
Average         T:0.25490    C:0.24790    A:0.24370    G:0.25350

#7: _Gorgor_2_3_   
position  1:    T:0.23950    C:0.15966    A:0.29412    G:0.30672
position  2:    T:0.29832    C:0.21849    A:0.24370    G:0.23950
position  3:    T:0.21849    C:0.37395    A:0.19328    G:0.21429
Average         T:0.25210    C:0.25070    A:0.24370    G:0.25350

#8: _Macmul_2_2_   
position  1:    T:0.23950    C:0.15966    A:0.29412    G:0.30672
position  2:    T:0.29832    C:0.21849    A:0.24370    G:0.23950
position  3:    T:0.23529    C:0.35294    A:0.18908    G:0.22269
Average         T:0.25770    C:0.24370    A:0.24230    G:0.25630

#9: _Chlsab_2_1_   
position  1:    T:0.23950    C:0.15966    A:0.29412    G:0.30672
position  2:    T:0.29832    C:0.21849    A:0.24370    G:0.23950
position  3:    T:0.23950    C:0.35294    A:0.18908    G:0.21849
Average         T:0.25910    C:0.24370    A:0.24230    G:0.25490

Sums of codon usage counts
------------------------------------------------------------------------------
Phe F TTT      55 | Ser S TCT      49 | Tyr Y TAT      64 | Cys C TGT      10
      TTC      98 |       TCC      49 |       TAC      36 |       TGC      44
Leu L TTA      36 |       TCA      18 | *** * TAA       0 | *** * TGA       0
      TTG       9 |       TCG      18 |       TAG       0 | Trp W TGG      27
------------------------------------------------------------------------------
Leu L CTT       0 | Pro P CCT       9 | His H CAT      18 | Arg R CGT       9
      CTC      45 |       CCC      27 |       CAC      45 |       CGC      26
      CTA       9 |       CCA       9 | Gln Q CAA       4 |       CGA      37
      CTG      45 |       CCG       0 |       CAG      42 |       CGG      18
------------------------------------------------------------------------------
Ile I ATT      46 | Thr T ACT      27 | Asn N AAT      23 | Ser S AGT      60
      ATC      90 |       ACC      43 |       AAC      23 |       AGC      39
      ATA      18 |       ACA      18 | Lys K AAA      62 | Arg R AGA      27
Met M ATG      47 |       ACG      20 |       AAG      27 |       AGG      62
------------------------------------------------------------------------------
Val V GTT      17 | Ala A GCT      45 | Asp D GAT      28 | Gly G GGT      31
      GTC      36 |       GCC      82 |       GAC      53 |       GGC      41
      GTA      21 |       GCA      44 | Glu E GAA      72 |       GGA      36
      GTG      68 |       GCG       9 |       GAG      26 |       GGG      45
------------------------------------------------------------------------------


Codon position x base (3x4) table, overall

position  1:    T:0.23950    C:0.16013    A:0.29505    G:0.30532
position  2:    T:0.29879    C:0.21802    A:0.24416    G:0.23903
position  3:    T:0.22923    C:0.36275    A:0.19188    G:0.21615
Average         T:0.25584    C:0.24697    A:0.24370    G:0.25350

TREE #  1:  (1, (((((((2, 3), 4), 5), 6), 7), 8), 9));   MP score: 51
This is a rooted tree.  Please check!
lnL(ntime: 16  np: 21):  -1247.417954      +0.000000
  10..1    10..11   11..12   12..13   13..14   14..15   15..16   16..17   17..2    17..3    16..4    15..5    14..6    13..7    12..8    11..9  
 0.077679 0.000004 0.000004 0.030627 0.000004 0.000004 0.000004 0.008498 0.031253 0.026490 0.012960 0.013047 0.013000 0.004326 0.000004 0.008616 3.645912 0.999990 5.024732 99.000000 1.000000

Note: Branch length is defined as number of nucleotide substitutions per codon (not per neucleotide site).

tree length =  0.226519

(1: 0.077679, (((((((2: 0.031253, 3: 0.026490): 0.008498, 4: 0.012960): 0.000004, 5: 0.013047): 0.000004, 6: 0.013000): 0.000004, 7: 0.004326): 0.030627, 8: 0.000004): 0.000004, 9: 0.008616): 0.000004);

(_Pantro_2_4_: 0.077679, (((((((_Papanu_2_8_: 0.031253, _Caljac_2_9_: 0.026490): 0.008498, _Nomleu_2_7_: 0.012960): 0.000004, _Homsap_2_6_: 0.013047): 0.000004, _Ponabe_2_5_: 0.013000): 0.000004, _Gorgor_2_3_: 0.004326): 0.030627, _Macmul_2_2_: 0.000004): 0.000004, _Chlsab_2_1_: 0.008616): 0.000004);

Detailed output identifying parameters

kappa (ts/tv) =  3.64591

Parameters in M8 (beta&w>1):
  p0 =   0.99999  p =   5.02473 q =  99.00000
 (p1 =   0.00001) w =   1.00000


MLEs of dN/dS (w) for site classes (K=9)

p:   0.12500  0.12500  0.12500  0.12500  0.12500  0.12500  0.12500  0.12500  0.00001
w:   0.02077  0.02961  0.03617  0.04230  0.04870  0.05608  0.06582  0.08366  1.00000

dN & dS for each branch

 branch          t       N       S   dN/dS      dN      dS  N*dN  S*dS

  10..1       0.078    519.5    194.5   0.0479   0.0040   0.0843    2.1   16.4
  10..11      0.000    519.5    194.5   0.0479   0.0000   0.0000    0.0    0.0
  11..12      0.000    519.5    194.5   0.0479   0.0000   0.0000    0.0    0.0
  12..13      0.031    519.5    194.5   0.0479   0.0016   0.0332    0.8    6.5
  13..14      0.000    519.5    194.5   0.0479   0.0000   0.0000    0.0    0.0
  14..15      0.000    519.5    194.5   0.0479   0.0000   0.0000    0.0    0.0
  15..16      0.000    519.5    194.5   0.0479   0.0000   0.0000    0.0    0.0
  16..17      0.008    519.5    194.5   0.0479   0.0004   0.0092    0.2    1.8
  17..2       0.031    519.5    194.5   0.0479   0.0016   0.0339    0.8    6.6
  17..3       0.026    519.5    194.5   0.0479   0.0014   0.0287    0.7    5.6
  16..4       0.013    519.5    194.5   0.0479   0.0007   0.0141    0.3    2.7
  15..5       0.013    519.5    194.5   0.0479   0.0007   0.0142    0.4    2.8
  14..6       0.013    519.5    194.5   0.0479   0.0007   0.0141    0.4    2.7
  13..7       0.004    519.5    194.5   0.0479   0.0002   0.0047    0.1    0.9
  12..8       0.000    519.5    194.5   0.0479   0.0000   0.0000    0.0    0.0
  11..9       0.009    519.5    194.5   0.0479   0.0004   0.0093    0.2    1.8


Naive Empirical Bayes (NEB) analysis
Bayes Empirical Bayes (BEB) analysis (Yang, Wong & Nielsen 2005. Mol. Biol. Evol. 22:1107-1118)
Positively selected sites (*: P>95%; **: P>99%)
(amino acids refer to 1st sequence: _Pantro_2_4_)

            Pr(w>1)     post mean +- SE for w


The grid 

p0:   0.050  0.150  0.250  0.350  0.450  0.550  0.650  0.750  0.850  0.950
p :   0.100  0.300  0.500  0.700  0.900  1.100  1.300  1.500  1.700  1.900
q :   0.100  0.300  0.500  0.700  0.900  1.100  1.300  1.500  1.700  1.900
ws:   1.500  2.500  3.500  4.500  5.500  6.500  7.500  8.500  9.500 10.500


Posterior on the grid

p0:   0.000  0.000  0.000  0.000  0.000  0.000  0.000  0.000  0.000  1.000
p :   0.997  0.003  0.000  0.000  0.000  0.000  0.000  0.000  0.000  0.000
q :   0.000  0.000  0.000  0.003  0.015  0.046  0.100  0.178  0.274  0.385
ws:   0.857  0.106  0.023  0.007  0.003  0.002  0.001  0.001  0.001  0.000

Time used:  0:44
